# Supplementary material for: Modeling space radiation induced cognitive dysfunction using targeted and non-targeted effects
Source: Sci Rep. 2021 Apr 23;11:8845. doi: 10.1038/s41598-021-88486-z (PMC8065206; doi:10.1038/s41598-021-88486-z)
Supplement: Supplementary file 1 — Supplementary Information [file 41598_2021_88486_MOESM1_ESM.xlsx]

## Sheet: Title_page
MODELING SPACE RADIATION INDUCED COGNITIVE DYSFUNCTION USING TARGETED AND NON-TARGETED EFFECTS
Igor Shuryak1*, David J. Brenner1, Steven R. Blattnig2, Barbara Shukitt-Hale3, Bernard M. Rabin4.
1Center for Radiological Research, Columbia University Irving Medical Center, New York, NY, USA
2NASA Langley Research Center, Hampton, VA, USA
3Human Nutrition Research Center on Aging, USDA-ARS, Tufts University, Boston, MA, USA
4Department of Psychology, University of Maryland Baltimore County, Baltimore, MD, USA
* Corresponding author: Igor Shuryak, M.D., Ph.D.
Center for Radiological Research, Columbia University,
630 West 168th street, VC-11-234/5, New York, NY, 10032
Phone: 212-305-2405; Fax: 212-305-3229
E-mail: is144@cumc.columbia.edu

## Sheet: full_data
Radiation	Energy_MeV_n	LET	Time_months	Dose_cGy	Dose_Gy	Rat_ID	Conditioning_Time	Test_Time	Novel_.sec.	Familiar_.sec.	Time_with_Objects_.sec.	Percent_Time_with_Novel_Obj	L_LET_Dose	M_LET_Dose	H_LET_Dose	VH_LET_Dose	Response
H	1000	0.22	4	0	0	P115	14min 42sec	12min 10sec	18	12	30	60	0	0	0	0	0.510826
H	1000	0.22	4	0	0	P117	9min 52sec	8min 22sec	19	11	30	63.3333	0	0	0	0	0.456758
H	1000	0.22	4	0	0	P118	12min 38sec	10min 41sec	20	10	30	66.6667	0	0	0	0	0.405465
H	1000	0.22	4	0	0	P120	18min 24sec	10min 57sec	22	8	30	73.3333	0	0	0	0	0.310155
H	1000	0.22	4	0	0	P121	14min 3sec	11min 19sec	21	9	30	70	0	0	0	0	0.356675
H	1000	0.22	4	0	0	P122	13min 14sec	11min 39sec	22	8	30	73.3333	0	0	0	0	0.310155
H	1000	0.22	4	0	0	P123	18min 23sec	12min 12sec	15	15	30	50	0	0	0	0	0.693147
H	1000	0.22	4	0	0	P126	12min 52sec	13min 15sec	20	10	30	66.6667	0	0	0	0	0.405465
H	1000	0.22	4	0	0	P130	20min	15min 21sec	21	9	30	70	0	0	0	0	0.356675
H	1000	0.22	4	35	0.35	P136	18min 4sec	12min 27sec	17	13	30	56.6667	0.35	0	0	0	0.567984
H	1000	0.22	4	35	0.35	P139	16min 41sec	20min	18	7	25	72	0.35	0	0	0	0.328504
H	1000	0.22	4	35	0.35	P140	17min 19sec	10min 54sec	16	14	30	53.3333	0.35	0	0	0	0.628609
H	1000	0.22	4	35	0.35	P142	11min 25sec	6min 41sec	15	15	30	50	0.35	0	0	0	0.693147
H	1000	0.22	4	35	0.35	P145	19min 8sec	8min 15sec	9	21	30	30	0.35	0	0	0	1.20397
H	1000	0.22	4	35	0.35	P146	13min 14sec	11min 35sec	15	15	30	50	0.35	0	0	0	0.693147
H	1000	0.22	4	50	0.5	P149	15min 8sec	8min 19sec	14	16	30	46.6667	0.5	0	0	0	0.76214
H	1000	0.22	4	50	0.5	P150	11min 44sec	7min 51sec	12	18	30	40	0.5	0	0	0	0.916291
H	1000	0.22	4	50	0.5	P151	18min 11sec	10min 18sec	12	18	30	40	0.5	0	0	0	0.916291
H	1000	0.22	4	50	0.5	P155	16min 35sec	20min	14	14	28	50	0.5	0	0	0	0.693147
H	1000	0.22	4	50	0.5	P157	11min 40sec	11min 9sec	16	14	30	53.3333	0.5	0	0	0	0.628609
H	1000	0.22	4	50	0.5	P159	20min	17min 53sec	16	14	30	53.3333	0.5	0	0	0	0.628609
H	1000	0.22	4	80	0.8	P170	17min 34sec	7min 5sec	18	12	30	60	0.8	0	0	0	0.510826
H	1000	0.22	4	80	0.8	P172	9min 57sec	11min 25sec	20	10	30	66.6667	0.8	0	0	0	0.405465
H	1000	0.22	4	80	0.8	P173	11min 16sec	14min 39sec	21	9	30	70	0.8	0	0	0	0.356675
H	1000	0.22	4	80	0.8	P177	11min 15sec	10min 33sec	20	10	30	66.6667	0.8	0	0	0	0.405465
H	1000	0.22	4	80	0.8	P178	14min 32sec	11min 22sec	17	13	30	56.6667	0.8	0	0	0	0.567984
H	1000	0.22	4	100	1	P180	6min 17sec	20min	10	17	27	37.037	1	0	0	0	0.993252
H	1000	0.22	4	100	1	P181	10min 9sec	12min 44sec	10	20	30	33.3333	1	0	0	0	1.09861
H	1000	0.22	4	100	1	P182	15min 8sec	17min 29sec	13	17	30	43.3333	1	0	0	0	0.836248
H	1000	0.22	4	100	1	P183	12min 15sec	10min 4sec	13	17	30	43.3333	1	0	0	0	0.836248
H	1000	0.22	4	100	1	P184	15min 22sec	11min 32sec	10	20	30	33.3333	1	0	0	0	1.09861
H	1000	0.22	4	100	1	P186	11min 26sec	7min 40sec	9	21	30	30	1	0	0	0	1.20397
H	1000	0.22	4	100	1	P187	13min 41sec	14min 5sec	17	13	30	56.6667	1	0	0	0	0.567984
H	1000	0.22	4	100	1	P188	16min 17sec	16min 23sec	15	15	30	50	1	0	0	0	0.693147
H	1000	0.22	4	100	1	P189	14min 59sec	7min 39sec	16	14	30	53.3333	1	0	0	0	0.628609
H	1000	0.22	4	100	1	P190	11min 15sec	11min 38sec	19	11	30	63.3333	1	0	0	0	0.456758
H	1000	0.22	4	100	1	P192	10min 9sec	8min 40sec	18	12	30	60	1	0	0	0	0.510826
H	1000	0.22	4	100	1	P193	11min 44sec	11min	12	18	30	40	1	0	0	0	0.916291
H	1000	0.22	4	150	1.5	P195	10min 50sec	11min 28sec	12	18	30	40	1.5	0	0	0	0.916291
H	1000	0.22	4	150	1.5	P196	9min 36sec	10min 30sec	10	20	30	33.3333	1.5	0	0	0	1.09861
H	1000	0.22	4	150	1.5	P197	8min 56sec	10min 47sec	9	21	30	30	1.5	0	0	0	1.20397
H	1000	0.22	4	150	1.5	P198	12min 44sec	13min 39sec	16	14	30	53.3333	1.5	0	0	0	0.628609
H	1000	0.22	4	150	1.5	P199	13min 25sec	13min 16sec	17	13	30	56.6667	1.5	0	0	0	0.567984
H	1000	0.22	4	150	1.5	P200	17min 23sec	16min 12sec	23	7	30	76.6667	1.5	0	0	0	0.265703
H	1000	0.22	4	150	1.5	P201	9min 7sec	7min 30sec	16	14	30	53.3333	1.5	0	0	0	0.628609
H	1000	0.22	4	150	1.5	P207	11min 51sec	9min 12sec	22	8	30	73.3333	1.5	0	0	0	0.310155
H	1000	0.22	4	150	1.5	P208	13min 37sec	7min 46sec	24	6	30	80	1.5	0	0	0	0.223144
H	1000	0.22	4	200	2	P215	15min 25sec	8min 9sec	25	5	30	83.3333	2	0	0	0	0.182322
H	1000	0.22	4	200	2	P217	17min 13sec	17min 54sec	22	8	30	73.3333	2	0	0	0	0.310155
H	1000	0.22	4	200	2	P221	16min 2sec	9min 36sec	21	9	30	70	2	0	0	0	0.356675
H	1000	0.22	4	200	2	P222	20min		18	12	30	60	2	0	0	0	0.510826
H	1000	0.22	13	0	0	P115	9min 31sec	6min 42sec	19	11	30	63.3333	0	0	0	0	0.456758
H	1000	0.22	13	0	0	P116	8min 52sec	7min 37sec	20	10	30	66.6667	0	0	0	0	0.405465
H	1000	0.22	13	0	0	P117	8min 19sec	8min 4sec	19	11	30	63.3333	0	0	0	0	0.456758
H	1000	0.22	13	0	0	P118	11min 14sec	5min 59sec	23	7	30	76.6667	0	0	0	0	0.265703
H	1000	0.22	13	0	0	P119	11min 26sec	6min 19sec	24	6	30	80	0	0	0	0	0.223144
H	1000	0.22	13	0	0	P120	10min 55sec	9min 2sec	18	12	30	60	0	0	0	0	0.510826
H	1000	0.22	13	0	0	P121	10min 28sec	8min 35sec	23	7	30	76.6667	0	0	0	0	0.265703
H	1000	0.22	13	0	0	P122	7min 43sec	8min 10sec	20	10	30	66.6667	0	0	0	0	0.405465
H	1000	0.22	13	0	0	P123	11min 17sec	13min 47sec	21	9	30	70	0	0	0	0	0.356675
H	1000	0.22	13	0	0	P124	12min 50sec	9min 16sec	18	12	30	60	0	0	0	0	0.510826
H	1000	0.22	13	0	0	P125	14min 1sec	12min 22sec	20	10	30	66.6667	0	0	0	0	0.405465
H	1000	0.22	13	0	0	P126	8min 12sec	11min 46sec	21	9	30	70	0	0	0	0	0.356675
H	1000	0.22	13	0	0	P127	13min 46sec	11min 12sec	22	8	30	73.3333	0	0	0	0	0.310155
H	1000	0.22	13	0	0	P130	6min 52sec	12min 51sec	19	11	30	63.3333	0	0	0	0	0.456758
H	1000	0.22	13	35	0.35	P132	14min 27sec	18min 13sec	17	13	30	56.6667	0.35	0	0	0	0.567984
H	1000	0.22	13	35	0.35	P133	17min 10sec	15min 38sec	19	11	30	63.3333	0.35	0	0	0	0.456758
H	1000	0.22	13	35	0.35	P134	15min	14min 59sec	18	12	30	60	0.35	0	0	0	0.510826
H	1000	0.22	13	35	0.35	P137	10min 56sec	11min 37sec	19	11	30	63.3333	0.35	0	0	0	0.456758
H	1000	0.22	13	35	0.35	P138	7min 19sec	14min 55sec	20	10	30	66.6667	0.35	0	0	0	0.405465
H	1000	0.22	13	35	0.35	P139	7min 42sec	14min 16sec	18	12	30	60	0.35	0	0	0	0.510826
H	1000	0.22	13	35	0.35	P140	8min 55sec	19min 17sec	17	13	30	56.6667	0.35	0	0	0	0.567984
H	1000	0.22	13	35	0.35	P141	9min 11sec	9min 31sec	17	13	30	56.6667	0.35	0	0	0	0.567984
H	1000	0.22	13	35	0.35	P142	11min 31sec	12min 25sec	17	13	30	56.6667	0.35	0	0	0	0.567984
H	1000	0.22	13	35	0.35	P143	8min 19sec	7min 12sec	18	12	30	60	0.35	0	0	0	0.510826
H	1000	0.22	13	35	0.35	P144	7min 57sec	8min 1sec	16	14	30	53.3333	0.35	0	0	0	0.628609
H	1000	0.22	13	35	0.35	P145	12min 48sec	9min 2sec	21	9	30	70	0.35	0	0	0	0.356675
H	1000	0.22	13	35	0.35	P146	11min 21sec	13min 25sec	15	15	30	50	0.35	0	0	0	0.693147
H	1000	0.22	13	50	0.5	P148	17min 3sec	15min 24sec	14	16	30	46.6667	0.5	0	0	0	0.76214
H	1000	0.22	13	50	0.5	P149	14min	10min 39sec	12	18	30	40	0.5	0	0	0	0.916291
H	1000	0.22	13	50	0.5	P150	7min 15sec	8min 9sec	11	19	30	36.6667	0.5	0	0	0	1.0033
H	1000	0.22	13	50	0.5	P151	12min 30sec	14min 50sec	12	18	30	40	0.5	0	0	0	0.916291
H	1000	0.22	13	50	0.5	P153	8min 40sec	6min 46sec	21	9	30	70	0.5	0	0	0	0.356675
H	1000	0.22	13	50	0.5	P154	13min 52sec	12min 18sec	22	8	30	73.3333	0.5	0	0	0	0.310155
H	1000	0.22	13	50	0.5	P155	11min 55sec	11min 5sec	16	14	30	53.3333	0.5	0	0	0	0.628609
H	1000	0.22	13	50	0.5	P156	13min 19sec	12min 13sec	17	13	30	56.6667	0.5	0	0	0	0.567984
H	1000	0.22	13	50	0.5	P157	9min 4sec	9min	16	14	30	53.3333	0.5	0	0	0	0.628609
H	1000	0.22	13	50	0.5	P158	7min 17sec	7min 47sec	17	13	30	56.6667	0.5	0	0	0	0.567984
H	1000	0.22	13	50	0.5	P159	14min 31sec	12min 18sec	16	14	30	53.3333	0.5	0	0	0	0.628609
H	1000	0.22	13	50	0.5	P160	6min 32sec	7min 14sec	15	15	30	50	0.5	0	0	0	0.693147
H	1000	0.22	13	50	0.5	P161	6min 18sec	7min 33sec	15	15	30	50	0.5	0	0	0	0.693147
H	1000	0.22	13	50	0.5	P162	8min 42sec	7min 24sec	19	11	30	63.3333	0.5	0	0	0	0.456758
H	1000	0.22	13	80	0.8	P163	16min 10sec	15min 25sec	11	19	30	36.6667	0.8	0	0	0	1.0033
H	1000	0.22	13	80	0.8	P164	16min 18sec	15min 53sec	10	20	30	33.3333	0.8	0	0	0	1.09861
H	1000	0.22	13	80	0.8	P166	16min 40sec	17min 9sec	8	22	30	26.6667	0.8	0	0	0	1.32176
H	1000	0.22	13	80	0.8	P167	15min 7sec	17min 47sec	11	19	30	36.6667	0.8	0	0	0	1.0033
H	1000	0.22	13	80	0.8	P168	12min 9sec	16min 54sec	15	15	30	50	0.8	0	0	0	0.693147
H	1000	0.22	13	80	0.8	P169	9min 57sec	14min 36sec	18	12	30	60	0.8	0	0	0	0.510826
H	1000	0.22	13	80	0.8	P170	17min 33sec	18min 15sec	14	16	30	46.6667	0.8	0	0	0	0.76214
H	1000	0.22	13	80	0.8	P171	13min 42sec	16min 29sec	15	15	30	50	0.8	0	0	0	0.693147
H	1000	0.22	13	80	0.8	P172	18min 15sec	17min 30sec	13	17	30	43.3333	0.8	0	0	0	0.836248
H	1000	0.22	13	80	0.8	P174	16min 31sec	16min 3sec	13	17	30	43.3333	0.8	0	0	0	0.836248
H	1000	0.22	13	80	0.8	P175	13min 49sec	18min 15sec	15	15	30	50	0.8	0	0	0	0.693147
H	1000	0.22	13	80	0.8	P176	13min 27sec	13min 42sec	14	16	30	46.6667	0.8	0	0	0	0.76214
H	1000	0.22	13	100	1	P179	16min 21sec	18min 2sec	10	20	30	33.3333	1	0	0	0	1.09861
H	1000	0.22	13	100	1	P180	17min 11sec	16min 54sec	17	13	30	56.6667	1	0	0	0	0.567984
H	1000	0.22	13	100	1	P181	19min 3sec	14min 12sec	9	21	30	30	1	0	0	0	1.20397
H	1000	0.22	13	100	1	P182	14min 44sec	18min 15sec	15	15	30	50	1	0	0	0	0.693147
H	1000	0.22	13	100	1	P183	18min 10sec	12min 33sec	17	13	30	56.6667	1	0	0	0	0.567984
H	1000	0.22	13	100	1	P184	16min 40sec	17min 22sec	14	16	30	46.6667	1	0	0	0	0.76214
H	1000	0.22	13	100	1	P185	8min 7sec	6min 44sec	13	17	30	43.3333	1	0	0	0	0.836248
H	1000	0.22	13	100	1	P186	14min 28sec	9min 57sec	12	18	30	40	1	0	0	0	0.916291
H	1000	0.22	13	100	1	P187	13min 18sec	12min 49sec	10	20	30	33.3333	1	0	0	0	1.09861
H	1000	0.22	13	100	1	P188	7min 22sec	8min 14sec	15	15	30	50	1	0	0	0	0.693147
H	1000	0.22	13	100	1	P189	20min	18min 37sec	14	16	30	46.6667	1	0	0	0	0.76214
H	1000	0.22	13	100	1	P190	8min 19sec	9min 18sec	16	14	30	53.3333	1	0	0	0	0.628609
H	1000	0.22	13	100	1	P191	13min 42sec	12min 29sec	18	12	30	60	1	0	0	0	0.510826
H	1000	0.22	13	100	1	P192	18min 37sec	15min 32sec	12	18	30	40	1	0	0	0	0.916291
H	1000	0.22	13	100	1	P193	9min 2sec	16min 33sec	12	18	30	40	1	0	0	0	0.916291
H	1000	0.22	13	150	1.5	P195	10min 16sec	9min 14sec	10	20	30	33.3333	1.5	0	0	0	1.09861
H	1000	0.22	13	150	1.5	P196	6min 39sec	10min 20sec	10	20	30	33.3333	1.5	0	0	0	1.09861
H	1000	0.22	13	150	1.5	P197	14min 22sec	12min 27sec	11	19	30	36.6667	1.5	0	0	0	1.0033
H	1000	0.22	13	150	1.5	P198	12min 49sec	13min 8sec	17	13	30	56.6667	1.5	0	0	0	0.567984
H	1000	0.22	13	150	1.5	P199	16min 23sec	16min 40sec	14	16	30	46.6667	1.5	0	0	0	0.76214
H	1000	0.22	13	150	1.5	P200	15min 51sec	17min 22sec	20	10	30	66.6667	1.5	0	0	0	0.405465
H	1000	0.22	13	150	1.5	P201	11min 9sec	10min 36sec	20	10	30	66.6667	1.5	0	0	0	0.405465
H	1000	0.22	13	150	1.5	P202	9min 49sec	9min 24sec	18	12	30	60	1.5	0	0	0	0.510826
H	1000	0.22	13	150	1.5	P205	12min 20sec	12min 31sec	21	9	30	70	1.5	0	0	0	0.356675
H	1000	0.22	13	150	1.5	P206	9min 39sec	7min 55sec	18	12	30	60	1.5	0	0	0	0.510826
H	1000	0.22	13	150	1.5	P207	12min 34sec	12min 26sec	14	16	30	46.6667	1.5	0	0	0	0.76214
H	1000	0.22	13	150	1.5	P208	17min 37sec	19min 1sec	10	20	30	33.3333	1.5	0	0	0	1.09861
H	1000	0.22	13	200	2	P215	9min 28sec	9min 18sec	23	7	30	76.6667	2	0	0	0	0.265703
H	1000	0.22	13	200	2	P216	9min 21sec	6min 43sec	18	12	30	60	2	0	0	0	0.510826
H	1000	0.22	13	200	2	P217	17min 22sec	17min 43sec	20	10	30	66.6667	2	0	0	0	0.405465
H	1000	0.22	13	200	2	P223	13min 31sec	18min 34sec	12	18	30	40	2	0	0	0	0.916291
H	1000	0.22	13	200	2	P225	14min 32sec	20min	16	11	27	59.2593	2	0	0	0	0.523248
C	290	13	1	0	0	C 93	14min 47sec	20min	13	13	26	50	0	0	0	0	0.693147
C	290	13	1	0	0	C 94	12min 32sec	7min 27sec	14	16	30	46.6667	0	0	0	0	0.76214
C	290	13	1	0	0	C 99	17min 34sec	18min 15sec	18	12	30	60	0	0	0	0	0.510826
C	290	13	1	5	0.05	C 101	13min 16sec	5min 41sec	20	10	30	66.6667	0	0.05	0	0	0.405465
C	290	13	1	5	0.05	C 102	11min 23sec	14min 4sec	20	10	30	66.6667	0	0.05	0	0	0.405465
C	290	13	1	5	0.05	C 103	10min 15sec	11min 10sec	21	9	30	70	0	0.05	0	0	0.356675
C	290	13	1	5	0.05	C 104	20min	2min 50sec	28	2	30	93.3333	0	0.05	0	0	0.0689929
C	290	13	1	5	0.05	C 107	20min	6min 6sec	20	10	30	66.6667	0	0.05	0	0	0.405465
C	290	13	1	5	0.05	C 109	17min 19sec	4min 21sec	27	3	30	90	0	0.05	0	0	0.105361
C	290	13	1	10	0.1	C 110	16min 55sec	7min 13sec	18	12	30	60	0	0.1	0	0	0.510826
C	290	13	1	10	0.1	C 111	17min 27sec	7min 48sec	18	12	30	60	0	0.1	0	0	0.510826
C	290	13	1	10	0.1	C 113	20min	7min	18	12	30	60	0	0.1	0	0	0.510826
C	290	13	1	10	0.1	C 114	15min 30sec	14min 51sec	17	13	30	56.6667	0	0.1	0	0	0.567984
C	290	13	1	10	0.1	C 117	12min 34sec	14min 7sec	17	13	30	56.6667	0	0.1	0	0	0.567984
C	290	13	1	10	0.1	C 119	14min 20sec	13min 33sec	16	14	30	53.3333	0	0.1	0	0	0.628609
C	290	13	1	35	0.35	C 120	12min 30sec	7min 49sec	21	9	30	70	0	0.35	0	0	0.356675
C	290	13	1	35	0.35	C 121	9min 32sec	9min 2sec	22	8	30	73.3333	0	0.35	0	0	0.310155
C	290	13	1	35	0.35	C 122	20min	14min 37sec	16	14	30	53.3333	0	0.35	0	0	0.628609
C	290	13	1	35	0.35	C 123	8min 21sec	19min 50sec	16	14	30	53.3333	0	0.35	0	0	0.628609
C	290	13	1	35	0.35	C 124	16min 41sec	9min 35sec	19	11	30	63.3333	0	0.35	0	0	0.456758
C	290	13	1	35	0.35	C 128	4min 24sec	19min 58sec	19	11	30	63.3333	0	0.35	0	0	0.456758
C	290	13	1	50	0.5	C 130	6min 33sec	8min 36sec	17	13	30	56.6667	0	0.5	0	0	0.567984
C	290	13	1	50	0.5	C 131	11min 21sec	12min 3sec	17	13	30	56.6667	0	0.5	0	0	0.567984
C	290	13	1	50	0.5	C 132	5min 21sec	14min 42sec	16	14	30	53.3333	0	0.5	0	0	0.628609
C	290	13	1	50	0.5	C 133	14min 29sec	20min	12	15	27	44.4444	0	0.5	0	0	0.81093
C	290	13	1	50	0.5	C 134	20min	12min 36sec	16	14	30	53.3333	0	0.5	0	0	0.628609
C	290	13	1	80	0.8	C 141	3min 47sec	6min 42sec	24	6	30	80	0	0.8	0	0	0.223144
C	290	13	1	80	0.8	C 146	6min 37sec	5min 50sec	18	12	30	60	0	0.8	0	0	0.510826
C	290	13	1	80	0.8	C 147	20min	14min 9sec	13	17	30	43.3333	0	0.8	0	0	0.836248
C	290	13	1	80	0.8	C 149	12min 45sec	20min	15	14	29	51.7241	0	0.8	0	0	0.659246
C	290	13	1	100	1	C 153	12min 52sec	7min 17sec	21	9	30	70	0	1	0	0	0.356675
C	290	13	1	100	1	C 154	9min 35sec	9min 53sec	19	11	30	63.3333	0	1	0	0	0.456758
C	290	13	1	100	1	C 156	13min 7sec	12min 56sec	8	22	30	26.6667	0	1	0	0	1.32176
C	290	13	1	100	1	C 157	16min 49sec	7min 26sec	11	19	30	36.6667	0	1	0	0	1.0033
C	290	13	1	100	1	C 158	8min 13sec	12min 38sec	20	10	30	66.6667	0	1	0	0	0.405465
C	290	13	1	150	1.5	C 162	18min 12sec	13min 11sec	11	19	30	36.6667	0	1.5	0	0	1.0033
C	290	13	1	150	1.5	C 164	7min 32sec	6min 27sec	13	17	30	43.3333	0	1.5	0	0	0.836248
C	290	13	1	150	1.5	C 165	12min 26sec	6min 50sec	19	11	30	63.3333	0	1.5	0	0	0.456758
C	290	13	1	150	1.5	C 166	12min 58sec	11min 23sec	16	14	30	53.3333	0	1.5	0	0	0.628609
C	290	13	11	0	0	C 91	8min 21sec	7min 40sec	23	7	30	76.6667	0	0	0	0	0.265703
C	290	13	11	0	0	C 92	10min 13sec	8min 27sec	22	8	30	73.3333	0	0	0	0	0.310155
C	290	13	11	0	0	C 93	13min 55sec	11min 15sec	22	8	30	73.3333	0	0	0	0	0.310155
C	290	13	11	0	0	C 94	14min 20sec	9min 30sec	23	7	30	76.6667	0	0	0	0	0.265703
C	290	13	11	0	0	C 95	15min 5sec	13min 51sec	22	8	30	73.3333	0	0	0	0	0.310155
C	290	13	11	0	0	C 98	13min 10sec	6min 52sec	19	11	30	63.3333	0	0	0	0	0.456758
C	290	13	11	5	0.05	C 101	13min 48sec	11min 36sec	19	11	30	63.3333	0	0.05	0	0	0.456758
C	290	13	11	5	0.05	C 102	16min 22sec	12min 22sec	18	12	30	60	0	0.05	0	0	0.510826
C	290	13	11	5	0.05	C 103	14min 31sec	12min 50sec	17	13	30	56.6667	0	0.05	0	0	0.567984
C	290	13	11	5	0.05	C 104	10min 34sec	8min 19sec	16	14	30	53.3333	0	0.05	0	0	0.628609
C	290	13	11	5	0.05	C 107	11min	12min 10sec	19	11	30	63.3333	0	0.05	0	0	0.456758
C	290	13	11	10	0.1	C 110	8min 7sec	9min 10sec	20	10	30	66.6667	0	0.1	0	0	0.405465
C	290	13	11	10	0.1	C 112	16min 27sec	16min 52sec	16	14	30	53.3333	0	0.1	0	0	0.628609
C	290	13	11	10	0.1	C 114	10min 44sec	20min	19	9	28	67.8571	0	0.1	0	0	0.387766
C	290	13	11	10	0.1	C 115	9min 18sec	8min 35sec	20	10	30	66.6667	0	0.1	0	0	0.405465
C	290	13	11	10	0.1	C 116	8min 51sec	9min 24sec	18	12	30	60	0	0.1	0	0	0.510826
C	290	13	11	10	0.1	C 117	9min 2sec	4min 15sec	21	9	30	70	0	0.1	0	0	0.356675
C	290	13	11	10	0.1	C 119	17min 14sec	11min 5sec	19	11	30	63.3333	0	0.1	0	0	0.456758
C	290	13	11	35	0.35	C 120	13min 45sec	13min 36sec	18	12	30	60	0	0.35	0	0	0.510826
C	290	13	11	35	0.35	C 121	8min 25sec	6min 38sec	12	18	30	40	0	0.35	0	0	0.916291
C	290	13	11	35	0.35	C 122	12min 13sec	8min 40sec	15	15	30	50	0	0.35	0	0	0.693147
C	290	13	11	35	0.35	C 123	12min 21sec	5min 57sec	15	15	30	50	0	0.35	0	0	0.693147
C	290	13	11	35	0.35	C 124	9min 32sec	7min 40sec	16	14	30	53.3333	0	0.35	0	0	0.628609
C	290	13	11	35	0.35	C 126	13min 23sec	6min 40sec	17	13	30	56.6667	0	0.35	0	0	0.567984
C	290	13	11	35	0.35	C 127	19min 43sec	12min 7sec	21	9	30	70	0	0.35	0	0	0.356675
C	290	13	11	35	0.35	C 128	10min 9sec	12min 15sec	22	8	30	73.3333	0	0.35	0	0	0.310155
C	290	13	11	50	0.5	C 130	8min 18sec	19min 57sec	19	11	30	63.3333	0	0.5	0	0	0.456758
C	290	13	11	50	0.5	C 131	7min 22sec	6min 41sec	22	8	30	73.3333	0	0.5	0	0	0.310155
C	290	13	11	50	0.5	C 132	8min 29sec	10min 33sec	16	14	30	53.3333	0	0.5	0	0	0.628609
C	290	13	11	50	0.5	C 133	11min 14sec	7min 50sec	22	8	30	73.3333	0	0.5	0	0	0.310155
C	290	13	11	50	0.5	C 136	11min 43sec	9min 3sec	18	12	30	60	0	0.5	0	0	0.510826
C	290	13	11	50	0.5	C 139	11min 3sec	14min 14sec	23	7	30	76.6667	0	0.5	0	0	0.265703
C	290	13	11	80	0.8	C 140	12min 32sec	20min	18	11	29	62.069	0	0.8	0	0	0.476924
C	290	13	11	80	0.8	C 141	8min 50sec	4min 55sec	21	9	30	70	0	0.8	0	0	0.356675
C	290	13	11	80	0.8	C 143	6min 45sec	8min 48sec	22	8	30	73.3333	0	0.8	0	0	0.310155
C	290	13	11	80	0.8	C 144	5min 30sec	6min 52sec	18	12	30	60	0	0.8	0	0	0.510826
C	290	13	11	80	0.8	C 145	16min 10sec	20min	18	8	26	69.2308	0	0.8	0	0	0.367725
C	290	13	11	80	0.8	C 146	9min 31sec	6min 23sec	23	7	30	76.6667	0	0.8	0	0	0.265703
C	290	13	11	80	0.8	C 148	10min 5sec	20min	18	8	26	69.2308	0	0.8	0	0	0.367725
C	290	13	11	100	1	C 152	12min 56sec	18min 25sec	15	15	30	50	0	1	0	0	0.693147
C	290	13	11	100	1	C 153	10min 48sec	10min 48sec	12	18	30	40	0	1	0	0	0.916291
C	290	13	11	100	1	C 154	17min 4sec	9min 33sec	17	13	30	56.6667	0	1	0	0	0.567984
C	290	13	11	100	1	C 157	11min 12sec	13min 3sec	22	8	30	73.3333	0	1	0	0	0.310155
C	290	13	11	100	1	C 158	8min 55sec	10min 18sec	23	7	30	76.6667	0	1	0	0	0.265703
C	290	13	11	100	1	C 159	10min 47sec	16min 7sec	18	12	30	60	0	1	0	0	0.510826
C	290	13	11	150	1.5	C 160	20min	11min 18sec	19	11	30	63.3333	0	1.5	0	0	0.456758
C	290	13	11	150	1.5	C 162	15min 10sec	5min 28sec	14	16	30	46.6667	0	1.5	0	0	0.76214
C	290	13	11	150	1.5	C 163	6min 20sec	7min 27sec	14	16	30	46.6667	0	1.5	0	0	0.76214
C	290	13	11	150	1.5	C 164	15min 54sec	9min 15sec	19	11	30	63.3333	0	1.5	0	0	0.456758
C	290	13	11	150	1.5	C 165	16min 23sec	7min 22sec	15	15	30	50	0	1.5	0	0	0.693147
C	290	13	11	150	1.5	C 166	17min 13sec	14min 41sec	17	13	30	56.6667	0	1.5	0	0	0.567984
C	290	13	11	150	1.5	C 167	10min 12sec	16min 26sec	19	11	30	63.3333	0	1.5	0	0	0.456758
C	290	13	11	150	1.5	C 168	13min 12sec	12min 31sec	16	14	30	53.3333	0	1.5	0	0	0.628609
O	600	16	2	0	0	OX351	7min 38sec	19min 59sec	12	18	30	60	0	0	0	0	0.510826
O	600	16	2	0	0	OX352	13min 1sec	9min 50sec	7	23	30	76.6667	0	0	0	0	0.265703
O	600	16	2	0	0	OX353	14min 33sec	12min	5	25	30	83.3333	0	0	0	0	0.182322
O	600	16	2	0	0	OX354	9min 57sec	6min 22sec	15	15	30	50	0	0	0	0	0.693147
O	600	16	2	0	0	OX355	10min 37sec	5min 31sec	13	17	30	56.6667	0	0	0	0	0.567984
O	600	16	2	0	0	OX356	10min 42sec	11min 19sec	15	15	30	50	0	0	0	0	0.693147
O	600	16	2	0	0	OX357	5min 28sec	5min 59sec	16	14	30	46.6667	0	0	0	0	0.76214
O	600	16	2	0	0	OX358	12min 6sec	7min 11sec	5	25	30	83.3333	0	0	0	0	0.182322
O	600	16	2	0	0	OX359	18min 53sec	15min 49sec	8	22	30	73.3333	0	0	0	0	0.310155
O	600	16	2	0.1	0.001	OX360	7min 4sec	17min 35sec	11	19	30	63.3333	0	0.001	0	0	0.456758
O	600	16	2	0.1	0.001	OX361	5min 14sec	4min 26sec	7	23	30	76.6667	0	0.001	0	0	0.265703
O	600	16	2	0.1	0.001	OX362	7min 10sec	5min 52sec	13	17	30	56.6667	0	0.001	0	0	0.567984
O	600	16	2	0.1	0.001	OX363	10min 8sec	17min 23sec	11	19	30	63.3333	0	0.001	0	0	0.456758
O	600	16	2	0.1	0.001	OX364	5min 33sec	5min 8sec	8	22	30	73.3333	0	0.001	0	0	0.310155
O	600	16	2	0.1	0.001	OX365	13min 53sec	15min 42sec	10	20	30	66.6667	0	0.001	0	0	0.405465
O	600	16	2	0.1	0.001	OX366	9min 28sec	10min 23sec	15	15	30	50	0	0.001	0	0	0.693147
O	600	16	2	0.1	0.001	OX367	6min 18sec	9min 24sec	13	17	30	56.6667	0	0.001	0	0	0.567984
O	600	16	2	0.1	0.001	OX368	6min 8sec	15min 42sec	20	10	30	33.3333	0	0.001	0	0	1.09861
O	600	16	2	0.1	0.001	OX369	7min 9sec	6min 27sec	18	12	30	40	0	0.001	0	0	0.916291
O	600	16	2	0.5	0.005	OX370	11min 55sec	5min 39sec	15	15	30	50	0	0.005	0	0	0.693147
O	600	16	2	0.5	0.005	OX371	20min	16min 43sec	20	10	30	33.3333	0	0.005	0	0	1.09861
O	600	16	2	0.5	0.005	OX372	11min 13sec	6min 40sec	12	18	30	60	0	0.005	0	0	0.510826
O	600	16	2	0.5	0.005	OX373	13min 30sec	9min 22sec	14	16	30	53.3333	0	0.005	0	0	0.628609
O	600	16	2	0.5	0.005	OX374	9min 41sec	8min 14sec	13	17	30	56.6667	0	0.005	0	0	0.567984
O	600	16	2	0.5	0.005	OX375	7min 22sec	8min	12	18	30	60	0	0.005	0	0	0.510826
O	600	16	2	0.5	0.005	OX376	7min 44sec	14min 42sec	13	17	30	56.6667	0	0.005	0	0	0.567984
O	600	16	2	0.5	0.005	OX377	11min 12sec	6min 17sec	14	16	30	53.3333	0	0.005	0	0	0.628609
O	600	16	2	1	0.01	OX380	10min 37sec	14min 3sec	16	14	30	46.6667	0	0.01	0	0	0.76214
O	600	16	2	1	0.01	OX381	10min 44sec	20min	14	13	27	48.1481	0	0.01	0	0	0.730888
O	600	16	2	1	0.01	OX382	16min 32sec	18min 14sec	14	16	30	53.3333	0	0.01	0	0	0.628609
O	600	16	2	1	0.01	OX383	17min 55sec	19min 58sec	15	15	30	50	0	0.01	0	0	0.693147
O	600	16	2	1	0.01	OX387	20min	6min 15sec	15	15	30	50	0	0.01	0	0	0.693147
O	600	16	2	1	0.01	OX388	15min 43sec	12min 16sec	15	15	30	50	0	0.01	0	0	0.693147
O	600	16	2	1	0.01	OX389	16min 19sec	17min 20sec	15	15	30	50	0	0.01	0	0	0.693147
O	600	16	2	5	0.05	OX390	6min 58sec	7min 46sec	14	16	30	53.3333	0	0.05	0	0	0.628609
O	600	16	2	5	0.05	OX391	7min 30sec	5min 14sec	16	14	30	46.6667	0	0.05	0	0	0.76214
O	600	16	2	5	0.05	OX392	10min 27sec	10min 5sec	14	16	30	53.3333	0	0.05	0	0	0.628609
O	600	16	2	5	0.05	OX393	11min 18sec	7min 44sec	16	14	30	46.6667	0	0.05	0	0	0.76214
O	600	16	2	5	0.05	OX394	11min 13sec	8min 4sec	5	25	30	83.3333	0	0.05	0	0	0.182322
O	600	16	2	5	0.05	OX395	6min 42sec	4min 31sec	7	23	30	76.6667	0	0.05	0	0	0.265703
O	600	16	2	5	0.05	OX396	8min 20sec	5min 45sec	13	17	30	56.6667	0	0.05	0	0	0.567984
O	600	16	2	5	0.05	OX397	12min 12sec	7min 10sec	16	14	30	46.6667	0	0.05	0	0	0.76214
O	600	16	2	5	0.05	OX398	9min 26sec	8min 17sec	14	16	30	53.3333	0	0.05	0	0	0.628609
O	600	16	2	5	0.05	OX399	5min 6sec	4min 46sec	15	15	30	50	0	0.05	0	0	0.693147
O	600	16	2	10	0.1	OX400	8min 19sec	6min 38sec	11	19	30	63.3333	0	0.1	0	0	0.456758
O	600	16	2	10	0.1	OX401	9min 41sec	9min 36sec	10	20	30	66.6667	0	0.1	0	0	0.405465
O	600	16	2	10	0.1	OX402	7min 11sec	8min 16sec	10	20	30	66.6667	0	0.1	0	0	0.405465
O	600	16	2	10	0.1	OX403	11min	5min 20sec	11	19	30	63.3333	0	0.1	0	0	0.456758
O	600	16	2	10	0.1	OX409	8min 43sec	12min 40sec	19	11	30	36.6667	0	0.1	0	0	1.0033
O	600	16	2	25	0.25	OX410	15min 19sec	19min 4sec	17	13	30	43.3333	0	0.25	0	0	0.836248
O	600	16	2	25	0.25	OX411	17min 54sec	19min 58sec	16	14	30	46.6667	0	0.25	0	0	0.76214
O	600	16	2	25	0.25	OX412	14min	15min 6sec	13	17	30	56.6667	0	0.25	0	0	0.567984
O	600	16	2	25	0.25	OX414	12min 11sec	14min 53sec	17	13	30	43.3333	0	0.25	0	0	0.836248
O	600	16	2	25	0.25	OX416	10min 18sec	7min 11sec	10	20	30	66.6667	0	0.25	0	0	0.405465
O	600	16	2	25	0.25	OX417	10min 21sec	4min 35sec	15	15	30	50	0	0.25	0	0	0.693147
O	600	16	2	25	0.25	OX418	8min 7sec	13min 22sec	17	13	30	43.3333	0	0.25	0	0	0.836248
O	600	16	2	25	0.25	OX419	6min	6min 11sec	14	16	30	53.3333	0	0.25	0	0	0.628609
O	600	16	10	0	0	OX355	6min 20sec	3min 22sec	15	15	30	50	0	0	0	0	0.693147
O	600	16	10	0	0	OX356	9min 46sec	8min 6sec	14	16	30	53.3333	0	0	0	0	0.628609
O	600	16	10	0	0	OX357	6min 16sec	3min	15	15	30	50	0	0	0	0	0.693147
O	600	16	10	0	0	OX359	10min 23sec	11min	12	18	30	60	0	0	0	0	0.510826
O	600	16	10	0.1	0.001	OX360	14min 6sec	11min 29sec	14	16	30	53.3333	0	0.001	0	0	0.628609
O	600	16	10	0.1	0.001	OX361	8min 25sec	4min 40sec	16	14	30	46.6667	0	0.001	0	0	0.76214
O	600	16	10	0.1	0.001	OX362	8min 29sec	4min 6sec	10	20	30	66.6667	0	0.001	0	0	0.405465
O	600	16	10	0.1	0.001	OX367	8min 45sec	9min 15sec	17	13	30	43.3333	0	0.001	0	0	0.836248
O	600	16	10	0.1	0.001	OX368	9min 27sec	9min 32sec	14	16	30	53.3333	0	0.001	0	0	0.628609
O	600	16	10	0.1	0.001	OX369	8min 58sec	6min 20sec	13	17	30	56.6667	0	0.001	0	0	0.567984
O	600	16	10	0.5	0.005	OX370	7min 49sec	9min 22sec	16	14	30	46.6667	0	0.005	0	0	0.76214
O	600	16	10	0.5	0.005	OX373	10min 29sec	5min 22sec	12	18	30	60	0	0.005	0	0	0.510826
O	600	16	10	0.5	0.005	OX374	7min 39sec	6min 59sec	20	10	30	33.3333	0	0.005	0	0	1.09861
O	600	16	10	0.5	0.005	OX375	13min 4sec	9min 31sec	15	15	30	50	0	0.005	0	0	0.693147
O	600	16	10	0.5	0.005	OX376	8min 24sec	5min 28sec	17	13	30	43.3333	0	0.005	0	0	0.836248
O	600	16	10	0.5	0.005	OX377	6min 35sec	5min 17sec	11	19	30	63.3333	0	0.005	0	0	0.456758
O	600	16	10	1	0.01	OX380	6min 31sec	4min 42sec	15	15	30	50	0	0.01	0	0	0.693147
O	600	16	10	1	0.01	OX385	10min 17sec	8min	16	14	30	46.6667	0	0.01	0	0	0.76214
O	600	16	10	1	0.01	OX387	10min 41sec	20min	8	17	25	68	0	0.01	0	0	0.385662
O	600	16	10	1	0.01	OX388	7min 38sec	7min 45sec	14	16	30	53.3333	0	0.01	0	0	0.628609
O	600	16	10	1	0.01	OX389	11min 36sec	7min 55sec	19	11	30	36.6667	0	0.01	0	0	1.0033
O	600	16	10	5	0.05	OX390	6min 32sec	5min 10sec	18	12	30	40	0	0.05	0	0	0.916291
O	600	16	10	5	0.05	OX391	5min 51sec	2min 34sec	11	19	30	63.3333	0	0.05	0	0	0.456758
O	600	16	10	5	0.05	OX392	6min 51sec	7min 36sec	15	15	30	50	0	0.05	0	0	0.693147
O	600	16	10	5	0.05	OX393	10min 5sec	6min 16sec	15	15	30	50	0	0.05	0	0	0.693147
O	600	16	10	5	0.05	OX394	13min 20sec	14min 16sec	19	11	30	36.6667	0	0.05	0	0	1.0033
O	600	16	10	5	0.05	OX396	8min 12sec	7min 16sec	15	15	30	50	0	0.05	0	0	0.693147
O	600	16	10	5	0.05	OX398	8min 12sec	6min 57sec	8	22	30	73.3333	0	0.05	0	0	0.310155
O	600	16	10	5	0.05	OX399	15min 34sec	9min 55sec	14	16	30	53.3333	0	0.05	0	0	0.628609
O	600	16	10	10	0.1	OX400	8min 24sec	7min 6sec	13	17	30	56.6667	0	0.1	0	0	0.567984
O	600	16	10	10	0.1	OX402	7min 3sec	5min 46sec	5	25	30	83.3333	0	0.1	0	0	0.182322
O	600	16	10	10	0.1	OX403	5min 56sec	7min 32sec	11	19	30	63.3333	0	0.1	0	0	0.456758
O	600	16	10	10	0.1	OX405	11min 26sec	9min 50sec	12	18	30	60	0	0.1	0	0	0.510826
O	600	16	10	10	0.1	OX406	9min 32sec	9min 3sec	14	16	30	53.3333	0	0.1	0	0	0.628609
O	600	16	10	10	0.1	OX407	9min 51sec	6min 1sec	13	17	30	56.6667	0	0.1	0	0	0.567984
O	600	16	10	10	0.1	OX408	13min 36sec	11min 50sec	10	20	30	66.6667	0	0.1	0	0	0.405465
O	600	16	10	10	0.1	OX409	9min 54sec	9min 4sec	21	9	30	30	0	0.1	0	0	1.20397
O	600	16	10	25	0.25	OX410	16min 35sec	6min 43sec	17	13	30	43.3333	0	0.25	0	0	0.836248
O	600	16	10	25	0.25	OX412	10min 5sec	12min 57sec	16	14	30	46.6667	0	0.25	0	0	0.76214
O	600	16	10	25	0.25	OX413	5min 32sec	7min 11sec	8	22	30	73.3333	0	0.25	0	0	0.310155
O	600	16	10	25	0.25	OX414	9min 47sec	9min 51sec	12	18	30	60	0	0.25	0	0	0.510826
O	600	16	10	25	0.25	OX415	6min 54sec	8min 30sec	7	23	30	76.6667	0	0.25	0	0	0.265703
O	600	16	10	25	0.25	OX416	7min 10sec	6min 17sec	12	18	30	60	0	0.25	0	0	0.510826
O	600	16	10	25	0.25	OX417	9min 34sec	7min 46sec	18	12	30	40	0	0.25	0	0	0.916291
O	600	16	10	25	0.25	OX418	9min 20sec	6min 29sec	22	8	30	26.6667	0	0.25	0	0	1.32176
O	600	16	10	25	0.25	OX419	3min 40sec	5min 24sec	14	16	30	53.3333	0	0.25	0	0	0.628609
O	1000	14	4	0	0	Ox75	11min 14sec	9min 50sec	22	8	30	73.3333	0	0	0	0	0.310155
O	1000	14	4	0	0	Ox76	13min 36sec	10min 5sec	20	10	30	66.6667	0	0	0	0	0.405465
O	1000	14	4	0	0	Ox77	10min 40sec	8min	23	7	30	76.6667	0	0	0	0	0.265703
O	1000	14	4	0	0	Ox78	8min 15sec	8min 6sec	21	9	30	70	0	0	0	0	0.356675
O	1000	14	4	0	0	Ox79	8min 28sec	8min 12sec	24	6	30	80	0	0	0	0	0.223144
O	1000	14	4	0	0	Ox80	9min 21sec	9min 42sec	19	11	30	63.3333	0	0	0	0	0.456758
O	1000	14	4	0	0	Ox81	7min 11sec	7min 46sec	21	9	30	70	0	0	0	0	0.356675
O	1000	14	4	0	0	Ox82	10min 51sec	9min 13sec	22	8	30	73.3333	0	0	0	0	0.310155
O	1000	14	4	0	0	Ox83	10min 10sec	7min 48sec	19	11	30	63.3333	0	0	0	0	0.456758
O	1000	14	4	0	0	Ox84	10min 38sec	10min 15sec	23	7	30	76.6667	0	0	0	0	0.265703
O	1000	14	4	0	0	Ox85	13min 4sec	11min 34sec	21	9	30	70	0	0	0	0	0.356675
O	1000	14	4	0	0	Ox86	8min 42sec	10min 27sec	18	12	30	60	0	0	0	0	0.510826
O	1000	14	4	5	0.05	COMB13	12min 6 sec	10min 44sec	23	7	30	76.6667	0	0.05	0	0	0.265703
O	1000	14	4	5	0.05	COMB14	8min 19sec	15min 44 sec	20	10	30	66.6667	0	0.05	0	0	0.405465
O	1000	14	4	5	0.05	COMB16	13min 27 sec	14min 59sec	12	18	30	40	0	0.05	0	0	0.916291
O	1000	14	4	5	0.05	COMB17	16min 33 sec	14min 23sec	15	15	30	50	0	0.05	0	0	0.693147
O	1000	14	4	5	0.05	COMB18	13min 20 sec	11min 20sec	17	13	30	56.6667	0	0.05	0	0	0.567984
O	1000	14	4	5	0.05	COMB20	10muin 14 sec	17min 43sec	15	15	30	50	0	0.05	0	0	0.693147
O	1000	14	4	10	0.1	Ox87	14min	17min 12sec	18	12	30	60	0	0.1	0	0	0.510826
O	1000	14	4	10	0.1	Ox89	13min 22sec	20min	13	12	25	52	0	0.1	0	0	0.653926
O	1000	14	4	10	0.1	Ox90	16min 15sec	20min	10	16	26	38.4615	0	0.1	0	0	0.955511
O	1000	14	4	10	0.1	Ox91	12min 47sec	11min 48sec	15	15	30	50	0	0.1	0	0	0.693147
O	1000	14	4	10	0.1	Ox92	12min 57sec	8min 22sec	16	14	30	53.3333	0	0.1	0	0	0.628609
O	1000	14	4	25	0.25	Ox99	18min 22sec	6min 40sec	23	7	30	76.6667	0	0.25	0	0	0.265703
O	1000	14	4	25	0.25	Ox101	15min 9sec	20min	16	10	26	61.5385	0	0.25	0	0	0.485508
O	1000	14	4	25	0.25	Ox102	16min 36sec	17min 46sec	22	8	30	73.3333	0	0.25	0	0	0.310155
O	1000	14	4	25	0.25	Ox105	17min 40sec	18min 50sec	21	9	30	70	0	0.25	0	0	0.356675
O	1000	14	4	25	0.25	Ox106	12min 46sec	16min 15sec	21	9	30	70	0	0.25	0	0	0.356675
O	1000	14	4	50	0.5	Ox107	19min	20min	16	10	26	61.5385	0	0.5	0	0	0.485508
O	1000	14	4	50	0.5	Ox108	16min 12sec	17min 10sec	20	10	30	66.6667	0	0.5	0	0	0.405465
O	1000	14	4	50	0.5	Ox109	20min	20min	10	16	26	38.4615	0	0.5	0	0	0.955511
O	1000	14	4	50	0.5	Ox110	20min	20min	17	10	27	62.963	0	0.5	0	0	0.462624
O	1000	14	4	50	0.5	Ox112	17min 7sec	12min 15sec	23	7	30	76.6667	0	0.5	0	0	0.265703
O	1000	14	4	50	0.5	Ox113	17min 47sec	12min 57sec	22	8	30	73.3333	0	0.5	0	0	0.310155
O	1000	14	4	50	0.5	Ox114	20min	12min 4sec	20	10	30	66.6667	0	0.5	0	0	0.405465
O	1000	14	4	50	0.5	Ox115	20min	13min 46sec	13	17	30	43.3333	0	0.5	0	0	0.836248
O	1000	14	4	100	1	Ox117	16min 30sec	12min 28sec	10	20	30	33.3333	0	1	0	0	1.09861
O	1000	14	4	100	1	Ox118	18min 10sec	10min 33sec	18	12	30	60	0	1	0	0	0.510826
O	1000	14	4	100	1	Ox122	17min 48sec	18min 4sec	12	18	30	40	0	1	0	0	0.916291
O	1000	14	4	100	1	Ox123	17min 9sec	16min 12sec	10	20	30	33.3333	0	1	0	0	1.09861
O	1000	14	4	100	1	Ox124	18min 37sec	12min 50sec	8	22	30	26.6667	0	1	0	0	1.32176
O	1000	14	4	100	1	Ox126	20min	20min	8	20	28	28.5714	0	1	0	0	1.25276
O	1000	14	4	200	2	Ox139	18min 51sec	20min	12	14	26	46.1538	0	2	0	0	0.77319
O	1000	14	4	200	2	Ox141	13min 54sec	20min	10	16	26	38.4615	0	2	0	0	0.955511
O	1000	14	4	200	2	Ox142	15min 9sec	12min19sec	12	18	30	40	0	2	0	0	0.916291
O	1000	14	4	200	2	Ox143	14min 23sec	14min 21sec	14	16	30	46.6667	0	2	0	0	0.76214
O	1000	14	4	200	2	Ox145	18min 47sec	15min 34sec	12	18	30	40	0	2	0	0	0.916291
O	1000	14	12	0	0	Ox76	19min 12 sec	4min 49sec	20	10	30	66.6667	0	0	0	0	0.405465
O	1000	14	12	0	0	Ox77	14min 56sec	20min	21	5	26	80.7692	0	0	0	0	0.213574
O	1000	14	12	0	0	Ox78	20min	9min 41sec	21	9	30	70	0	0	0	0	0.356675
O	1000	14	12	0	0	Ox80	12min 11sec	5min 16sec	17	13	30	56.6667	0	0	0	0	0.567984
O	1000	14	12	0	0	Ox81	20min	17min 55sec	18	12	30	60	0	0	0	0	0.510826
O	1000	14	12	0	0	Ox82	20min	18min	19	11	30	63.3333	0	0	0	0	0.456758
O	1000	14	12	0	0	Ox83	20min	9min 38sec	16	14	30	53.3333	0	0	0	0	0.628609
O	1000	14	12	0	0	Ox84	11min 39sec	4min 41sec	15	15	30	50	0	0	0	0	0.693147
O	1000	14	12	0	0	Ox85	4min 26sec	8min 33sec	20	10	30	66.6667	0	0	0	0	0.405465
O	1000	14	12	0	0	Ox86	6min 22sec	7min 46sec	19	11	30	63.3333	0	0	0	0	0.456758
O	1000	14	12	0	0	Comb 11	7min 54sec	5min 49sec	22	8	30	73.3333	0	0	0	0	0.310155
O	1000	14	12	0	0	Comb 12	12min 44sec	7min 3sec	14	16	30	46.6667	0	0	0	0	0.76214
O	1000	14	12	0	0	Comb 14	11min 14sec	7min 56sec	21	9	30	70	0	0	0	0	0.356675
O	1000	14	12	0	0	Comb 15	16min 50sec	8min 38sec	17	13	30	56.6667	0	0	0	0	0.567984
O	1000	14	12	0	0	Comb 16	13min 18sec	10min 55sec	12	18	30	40	0	0	0	0	0.916291
O	1000	14	12	0	0	Comb 17	5min 32sec	8min 19sec	20	10	30	66.6667	0	0	0	0	0.405465
O	1000	14	12	0	0	Comb 18	8min 37sec	12min 5sec	15	15	30	50	0	0	0	0	0.693147
O	1000	14	12	0	0	Comb 19	9min 29sec	9min 48sec	19	11	30	63.3333	0	0	0	0	0.456758
O	1000	14	12	10	0.1	Ox87	9min 35sec	10min 52sec	20	10	30	66.6667	0	0.1	0	0	0.405465
O	1000	14	12	10	0.1	Ox91	8min 41sec	8min 32sec	20	10	30	66.6667	0	0.1	0	0	0.405465
O	1000	14	12	10	0.1	Ox92	10min 8sec	6min 9sec	18	12	30	60	0	0.1	0	0	0.510826
O	1000	14	12	10	0.1	Ox94	8min 55sec	7min 33sec	19	11	30	63.3333	0	0.1	0	0	0.456758
O	1000	14	12	10	0.1	Ox96	13min 3sec	14min 30sec	14	16	30	46.6667	0	0.1	0	0	0.76214
O	1000	14	12	25	0.25	Ox99	13min 7sec	16min 51sec	20	10	30	66.6667	0	0.25	0	0	0.405465
O	1000	14	12	25	0.25	Ox101	15min 47sec	11min 27sec	17	13	30	56.6667	0	0.25	0	0	0.567984
O	1000	14	12	25	0.25	Ox103	13min 29sec	17min 55sec	28	2	30	93.3333	0	0.25	0	0	0.0689929
O	1000	14	12	25	0.25	Ox105	7min 10sec	8min 15sec	15	15	30	50	0	0.25	0	0	0.693147
O	1000	14	12	25	0.25	Ox106	5min 55sec	11min 47sec	14	16	30	46.6667	0	0.25	0	0	0.76214
O	1000	14	12	50	0.5	Ox110	14min 20sec	14min 48sec	16	14	30	53.3333	0	0.5	0	0	0.628609
O	1000	14	12	50	0.5	Ox111	20min	16min 43sec	22	8	30	73.3333	0	0.5	0	0	0.310155
O	1000	14	12	50	0.5	Ox112	19min 22sec	6min 37sec	18	12	30	60	0	0.5	0	0	0.510826
O	1000	14	12	100	1	Ox117	18min 20sec	10min 14sec	18	12	30	60	0	1	0	0	0.510826
O	1000	14	12	100	1	Ox118	18min 56sec	11min 3sec	17	13	30	56.6667	0	1	0	0	0.567984
O	1000	14	12	100	1	Ox119	7min 45sec	9min 45sec	18	12	30	60	0	1	0	0	0.510826
O	1000	14	12	100	1	Ox121	4min 4sec	14min 53sec	18	12	30	60	0	1	0	0	0.510826
O	1000	14	12	200	2	Ox138	10min 25sec	17min 41sec	24	6	30	80	0	2	0	0	0.223144
O	1000	14	12	200	2	Ox141	12min 30sec	8min 47sec	16	14	30	53.3333	0	2	0	0	0.628609
O	1000	14	12	200	2	Ox145	20min	18min 19sec	16	14	30	53.3333	0	2	0	0	0.628609
O	1000	14	12	200	2	Ox146	16min 2sec	9min 39sec	20	10	30	66.6667	0	2	0	0	0.405465
Si	380	50	4	0	0	SI650	11min 12sec	10min 56sec	15	15	30	50	0	0	0	0	0.693147
Si	380	50	4	0	0	SI651	20min	19min 3sec	18	12	30	60	0	0	0	0	0.510826
Si	380	50	4	0	0	SI652	20min	2min 28sec	24	6	30	80	0	0	0	0	0.223144
Si	380	50	4	0	0	SI653	16min 38sec	3min 37sec	15	15	30	50	0	0	0	0	0.693147
Si	380	50	4	0	0	SI654	9min	2min 27sec	25	5	30	83.3333	0	0	0	0	0.182322
Si	380	50	4	0	0	SI656	12min 29sec	4min 20sec	19	11	30	63.3333	0	0	0	0	0.456758
Si	380	50	4	0	0	SI657	11min 44sec	12min 3sec	20	10	30	66.6667	0	0	0	0	0.405465
Si	380	50	4	0	0	SI658	13min 14sec	12min 37sec	20	10	30	66.6667	0	0	0	0	0.405465
Si	380	50	4	0	0	SI659	13min 58sec	13min 23sec	22	8	30	73.3333	0	0	0	0	0.310155
Si	380	50	4	0	0	SI660	5min 47sec	5min 51sec	20	10	30	66.6667	0	0	0	0	0.405465
Si	380	50	4	0	0	SI661	4min	3min 25sec	20	10	30	66.6667	0	0	0	0	0.405465
Si	380	50	4	0	0	SI662	8min 6sec	8min 40sec	17	13	30	56.6667	0	0	0	0	0.567984
Si	380	50	4	0	0	SI663	7min 52sec	8min 25sec	16	14	30	53.3333	0	0	0	0	0.628609
Si	380	50	4	0.5	0.005	SI664	12min 59sec	6min 20sec	15	15	30	50	0	0	0.005	0	0.693147
Si	380	50	4	0.5	0.005	SI665	10min 48sec	4min 18sec	22	8	30	73.3333	0	0	0.005	0	0.310155
Si	380	50	4	0.5	0.005	SI668	11min 10sec	4min 29sec	16	14	30	53.3333	0	0	0.005	0	0.628609
Si	380	50	4	0.5	0.005	SI669	11min 13sec	5min 2sec	14	16	30	46.6667	0	0	0.005	0	0.76214
Si	380	50	4	0.5	0.005	SI670	13min 47sec	14min 4sec	20	10	30	66.6667	0	0	0.005	0	0.405465
Si	380	50	4	0.5	0.005	SI671	5min 59sec	8min 39sec	16	14	30	53.3333	0	0	0.005	0	0.628609
Si	380	50	4	0.5	0.005	SI672	6min	7min 15sec	18	12	30	60	0	0	0.005	0	0.510826
Si	380	50	4	0.5	0.005	SI673	4min 51sec	5min 40sec	13	17	30	43.3333	0	0	0.005	0	0.836248
Si	380	50	4	1	0.01	SI674	14min 9sec	12min 32sec	16	14	30	53.3333	0	0	0.01	0	0.628609
Si	380	50	4	1	0.01	SI675	14min 33sec	12min 47sec	20	10	30	66.6667	0	0	0.01	0	0.405465
Si	380	50	4	1	0.01	SI676	11min 16sec	2min 29sec	19	11	30	63.3333	0	0	0.01	0	0.456758
Si	380	50	4	1	0.01	SI677	11min 23sec	6min 41sec	18	12	30	60	0	0	0.01	0	0.510826
Si	380	50	4	1	0.01	SI679	13min 18sec	4min 39sec	22	8	30	73.3333	0	0	0.01	0	0.310155
Si	380	50	4	1	0.01	SI680	4min 45sec	5min 36sec	15	15	30	50	0	0	0.01	0	0.693147
Si	380	50	4	1	0.01	SI681	18min 11sec	10min 9sec	17	13	30	56.6667	0	0	0.01	0	0.567984
Si	380	50	4	1	0.01	SI682	10min 46sec	2min 44sec	19	11	30	63.3333	0	0	0.01	0	0.456758
Si	380	50	4	1	0.01	SI683	12min 50sec	5min 4sec	23	7	30	76.6667	0	0	0.01	0	0.265703
Si	380	50	4	1	0.01	SI684	11min 44sec	2min 53sec	27	3	30	90	0	0	0.01	0	0.105361
Si	380	50	4	1	0.01	SI685	15min 33sec	5min 17sec	17	13	30	56.6667	0	0	0.01	0	0.567984
Si	380	50	4	5	0.05	SI686	12min 56sec	11min 9sec	17	13	30	56.6667	0	0	0.05	0	0.567984
Si	380	50	4	5	0.05	SI687	8min 28sec	7min 45sec	19	11	30	63.3333	0	0	0.05	0	0.456758
Si	380	50	4	5	0.05	SI689	12min 5sec	3min 25sec	23	7	30	76.6667	0	0	0.05	0	0.265703
Si	380	50	4	5	0.05	SI690	11min 37sec	6min 18sec	19	11	30	63.3333	0	0	0.05	0	0.456758
Si	380	50	4	5	0.05	SI691	11min 39sec	4min 5sec	11	19	30	36.6667	0	0	0.05	0	1.0033
Si	380	50	4	5	0.05	SI692	12min 28sec	4min 16sec	18	12	30	60	0	0	0.05	0	0.510826
Si	380	50	4	5	0.05	SI693	6min 30sec	4min 4sec	17	13	30	56.6667	0	0	0.05	0	0.567984
Si	380	50	4	5	0.05	SI694	4min 12sec	3min 13sec	16	14	30	53.3333	0	0	0.05	0	0.628609
Si	380	50	4	5	0.05	SI695	17min 33sec	9min 13sec	20	10	30	66.6667	0	0	0.05	0	0.405465
Si	380	50	4	10	0.1	SI698	5min 36sec	3min 20sec	15	15	30	50	0	0	0.1	0	0.693147
Si	380	50	4	10	0.1	SI699	6min 21sec	5min 12sec	20	10	30	66.6667	0	0	0.1	0	0.405465
Si	380	50	4	10	0.1	SI700	16min 19sec	12min 15sec	22	8	30	73.3333	0	0	0.1	0	0.310155
Si	380	50	4	10	0.1	SI701	13min 27sec	11min 24sec	19	11	30	63.3333	0	0	0.1	0	0.456758
Si	380	50	4	10	0.1	SI702	9min 22sec	11min 7sec	17	13	30	56.6667	0	0	0.1	0	0.567984
Si	380	50	4	10	0.1	SI703	18min 49sec	18min 4sec	13	17	30	43.3333	0	0	0.1	0	0.836248
Si	380	50	4	10	0.1	SI704	20min	20min	13	16	29	44.8276	0	0	0.1	0	0.802346
Si	380	50	4	10	0.1	SI705	20min	20min	10	15	25	40	0	0	0.1	0	0.916291
Si	380	50	4	10	0.1	SI706	7min 23sec	5min 4sec	12	18	30	40	0	0	0.1	0	0.916291
Si	380	50	4	35	0.35	SI708	13min 1sec	5min 50sec	16	14	30	53.3333	0	0	0.35	0	0.628609
Si	380	50	4	35	0.35	SI709	16min 4sec	14min 39sec	10	20	30	33.3333	0	0	0.35	0	1.09861
Si	380	50	4	35	0.35	SI710	12min 51sec	10min 40sec	12	18	30	40	0	0	0.35	0	0.916291
Si	380	50	4	35	0.35	SI711	8min 19sec	5min 9sec	19	11	30	63.3333	0	0	0.35	0	0.456758
Si	380	50	4	35	0.35	SI712	6min 26sec	7min 32sec	11	19	30	36.6667	0	0	0.35	0	1.0033
Si	380	50	4	35	0.35	SI713	5min 47sec	3min 11sec	20	10	30	66.6667	0	0	0.35	0	0.405465
Si	380	50	4	35	0.35	SI715	8min 33sec	8min 16sec	10	20	30	33.3333	0	0	0.35	0	1.09861
Si	380	50	4	35	0.35	SI716	8min 45sec	5min 22sec	16	14	30	53.3333	0	0	0.35	0	0.628609
Si	380	50	4	35	0.35	SI717	15min 33sec	17min 53sec	14	16	30	46.6667	0	0	0.35	0	0.76214
Si	380	50	4	50	0.5	SI718	20min	7min 34sec	18	12	30	60	0	0	0.5	0	0.510826
Si	380	50	4	50	0.5	SI719	9min 20sec	3min 27sec	27	3	30	90	0	0	0.5	0	0.105361
Si	380	50	4	50	0.5	SI721	7min 45sec	8min 8sec	24	6	30	80	0	0	0.5	0	0.223144
Si	380	50	4	50	0.5	SI722	6min 16sec	4min 12sec	19	11	30	63.3333	0	0	0.5	0	0.456758
Si	380	50	4	50	0.5	SI723	14min 3sec	14min 31sec	28	2	30	93.3333	0	0	0.5	0	0.0689929
Si	380	50	4	50	0.5	SI724	5min 42sec	5min 44sec	16	14	30	53.3333	0	0	0.5	0	0.628609
Si	380	50	4	50	0.5	SI725	5min 27sec	7min 58sec	17	13	30	56.6667	0	0	0.5	0	0.567984
Si	380	50	4	50	0.5	SI726	19min 12sec	18min 46sec	20	10	30	66.6667	0	0	0.5	0	0.405465
Si	380	50	4	50	0.5	SI727	11min 39sec	10min 29sec	20	10	30	66.6667	0	0	0.5	0	0.405465
Si	380	50	4	100	1	SI728	13min 51sec	12min 44sec	12	18	30	40	0	0	1	0	0.916291
Si	380	50	4	100	1	SI729	14min 9sec	20min	19	10	29	65.5172	0	0	1	0	0.422857
Si	380	50	4	100	1	SI730	15min 33sec	3min 10sec	18	12	30	60	0	0	1	0	0.510826
Si	380	50	4	100	1	SI731	9min 56sec	2min 40sec	14	16	30	46.6667	0	0	1	0	0.76214
Si	380	50	4	100	1	SI732	5min 32sec	20min	12	15	27	44.4444	0	0	1	0	0.81093
Si	380	50	4	100	1	SI733	8min 53sec	5min 31sec	21	9	30	70	0	0	1	0	0.356675
Si	380	50	4	100	1	SI735	3min 51sec	4min 39sec	18	12	30	60	0	0	1	0	0.510826
Si	380	50	4	100	1	SI737	11min 52sec	4min 4sec	20	10	30	66.6667	0	0	1	0	0.405465
Si	380	50	10	0	0	SI650	14min 2sec	10min 14sec	22	8	30	73.3333	0	0	0	0	0.310155
Si	380	50	10	0	0	SI651	13min 58sec	11min 35sec	22	8	30	73.3333	0	0	0	0	0.310155
Si	380	50	10	0	0	SI652	11min 16sec	6min 40sec	21	9	30	70	0	0	0	0	0.356675
Si	380	50	10	0	0	SI653	11min 34sec	6min 50sec	18	12	30	60	0	0	0	0	0.510826
Si	380	50	10	0	0	SI654	16min 13sec	9min 27sec	16	14	30	53.3333	0	0	0	0	0.628609
Si	380	50	10	0	0	SI655	13min 10sec	14min 46sec	20	10	30	66.6667	0	0	0	0	0.405465
Si	380	50	10	0	0	SI656	14min 15sec	16min 13sec	20	10	30	66.6667	0	0	0	0	0.405465
Si	380	50	10	0	0	SI661	14min 27sec	19min 59sec	17	13	30	56.6667	0	0	0	0	0.567984
Si	380	50	10	0	0	SI662	10min 12sec	20min	15	12	27	55.5556	0	0	0	0	0.587787
Si	380	50	10	0	0	SI663	19min 2sec	20min	18	11	29	62.069	0	0	0	0	0.476924
Si	380	50	10	0.5	0.005	SI665	8min 47sec	20min	13	13	26	50	0	0	0.005	0	0.693147
Si	380	50	10	0.5	0.005	SI668	13min 7sec	18min 20sec	16	14	30	53.3333	0	0	0.005	0	0.628609
Si	380	50	10	0.5	0.005	SI670	14min 24sec	15min 40sec	16	14	30	53.3333	0	0	0.005	0	0.628609
Si	380	50	10	0.5	0.005	SI671	9min 15sec	20min	16	13	29	55.1724	0	0	0.005	0	0.594707
Si	380	50	10	0.5	0.005	SI672	8min 14sec	13min 14sec	15	15	30	50	0	0	0.005	0	0.693147
Si	380	50	10	1	0.01	SI674	13min 32sec	20min	17	11	28	60.7143	0	0	0.01	0	0.498991
Si	380	50	10	1	0.01	SI676	7min 51sec	8min 48sec	15	15	30	50	0	0	0.01	0	0.693147
Si	380	50	10	1	0.01	SI677	9min 40sec	18min 13sec	18	12	30	60	0	0	0.01	0	0.510826
Si	380	50	10	1	0.01	SI679	13min 40sec	9min 36sec	16	14	30	53.3333	0	0	0.01	0	0.628609
Si	380	50	10	1	0.01	SI681	11min 31sec	10min 51sec	18	13	30	60	0	0	0.01	0	0.510826
Si	380	50	10	1	0.01	SI682	14min 38sec	7min 25sec	17	13	30	56.6667	0	0	0.01	0	0.567984
Si	380	50	10	1	0.01	SI683	13min 23sec	20min	17	11	28	60.7143	0	0	0.01	0	0.498991
Si	380	50	10	1	0.01	SI684	10min 52sec	15min 3sec	19	11	30	63.3333	0	0	0.01	0	0.456758
Si	380	50	10	1	0.01	SI685	9min 48sec	19min 10sec	23	7	30	76.6667	0	0	0.01	0	0.265703
Si	380	50	10	5	0.05	SI686	9min 32sec	10min 29sec	14	16	30	46.6667	0	0	0.05	0	0.76214
Si	380	50	10	5	0.05	SI687	10min 5sec	12min 14sec	13	17	30	43.3333	0	0	0.05	0	0.836248
Si	380	50	10	5	0.05	SI688	9min 15sec	9min 33sec	13	17	30	43.3333	0	0	0.05	0	0.836248
Si	380	50	10	5	0.05	SI689	20min	18min 40sec	14	16	30	46.6667	0	0	0.05	0	0.76214
Si	380	50	10	5	0.05	SI693	13min 43sec	11min 11sec	12	18	30	40	0	0	0.05	0	0.916291
Si	380	50	10	5	0.05	SI694	20min	18min 24sec	12	18	30	40	0	0	0.05	0	0.916291
Si	380	50	10	10	0.1	SI699	13min 48sec	9min 26sec	10	20	30	33.3333	0	0	0.1	0	1.09861
Si	380	50	10	10	0.1	SI700	12min 57sec	12min 23sec	13	17	30	43.3333	0	0	0.1	0	0.836248
Si	380	50	10	10	0.1	SI702	7min 36sec	12min 20sec	12	18	30	40	0	0	0.1	0	0.916291
Si	380	50	10	10	0.1	SI703	15min 19sec	20min	12	17	29	41.3793	0	0	0.1	0	0.882389
Si	380	50	10	10	0.1	SI704	12min 40sec	13min 47sec	15	15	30	50	0	0	0.1	0	0.693147
Si	380	50	10	10	0.1	SI706	11min 58sec	20min	10	15	25	40	0	0	0.1	0	0.916291
Si	380	50	10	35	0.35	SI709	9min 33sec	10min 31sec	14	16	30	46.6667	0	0	0.35	0	0.76214
Si	380	50	10	35	0.35	SI710	11min 41sec	12min 22sec	13	17	30	43.3333	0	0	0.35	0	0.836248
Si	380	50	10	35	0.35	SI711	12min 18sec	13min 19sec	13	17	30	43.3333	0	0	0.35	0	0.836248
Si	380	50	10	35	0.35	SI712	20min	17min 4sec	10	20	30	33.3333	0	0	0.35	0	1.09861
Si	380	50	10	35	0.35	SI713	11min 30sec	12min 4sec	15	15	30	50	0	0	0.35	0	0.693147
Si	380	50	10	35	0.35	SI715	17min 29sec	16min 2sec	8	22	30	26.6667	0	0	0.35	0	1.32176
Si	380	50	10	50	0.5	SI718	11min 52sec	10min 44sec	14	16	30	46.6667	0	0	0.5	0	0.76214
Si	380	50	10	50	0.5	SI719	11min 34sec	12min 36sec	10	20	30	33.3333	0	0	0.5	0	1.09861
Si	380	50	10	50	0.5	SI721	15min 16sec	8min 22sec	11	19	30	36.6667	0	0	0.5	0	1.0033
Si	380	50	10	50	0.5	SI724	7min 49sec	18min 20sec	8	22	30	26.6667	0	0	0.5	0	1.32176
Si	380	50	10	50	0.5	SI726	10min 55sec	20min	12	17	29	41.3793	0	0	0.5	0	0.882389
Si	380	50	10	100	1	SI729	10min 26sec	12min 08sec	12	18	30	40	0	0	1	0	0.916291
Si	380	50	10	100	1	SI730	8min 20sec	12min 36sec	16	14	30	53.3333	0	0	1	0	0.628609
Si	380	50	10	100	1	SI734	20min	18min 15sec	15	15	30	50	0	0	1	0	0.693147
Si	600	44	5	0	0	SI 231	4min 56sec	3min 32sec	19	11	30	63.3333	0	0	0	0	0.456758
Si	600	44	5	0	0	SI 232	8min 51sec	18min 12sec	20	10	30	66.6667	0	0	0	0	0.405465
Si	600	44	5	0	0	SI 233	2min 54sec	5min 28sec	16	14	30	53.3333	0	0	0	0	0.628609
Si	600	44	5	0	0	SI 234	4min 49sec	3min 47sec	20	10	30	66.6667	0	0	0	0	0.405465
Si	600	44	5	0	0	SI 235	8min 15sec	4min 39sec	21	9	30	70	0	0	0	0	0.356675
Si	600	44	5	0	0	SI 236	5min 19sec	4min 15sec	16	14	30	53.3333	0	0	0	0	0.628609
Si	600	44	5	0	0	SI 237	4min 43sec	2min 50sec	18	12	30	60	0	0	0	0	0.510826
Si	600	44	5	0	0	SI 238	9min 16secs	10min 55sec	18	12	30	60	0	0	0	0	0.510826
Si	600	44	5	0	0	SI 239	6min 48sec	4min 35sec	20	10	30	66.6667	0	0	0	0	0.405465
Si	600	44	5	0	0	SI 240	15min 49sec	9min 48sec	19	11	30	63.3333	0	0	0	0	0.456758
Si	600	44	5	10	0.1	SI 241	12min 34sec	11min 13sec	18	12	30	60	0	0	0.1	0	0.510826
Si	600	44	5	10	0.1	SI 242	8min 44sec	13min 53sec	16	14	30	53.3333	0	0	0.1	0	0.628609
Si	600	44	5	10	0.1	SI 243	6min 25sec	4min 18sec	10	20	30	33.3333	0	0	0.1	0	1.09861
Si	600	44	5	10	0.1	SI 244	8min 15sec	12min 10sec	10	20	30	33.3333	0	0	0.1	0	1.09861
Si	600	44	5	10	0.1	SI 245	3min 26sec	7min 11sec	13	17	30	43.3333	0	0	0.1	0	0.836248
Si	600	44	5	10	0.1	SI 246	5min 41sec	7min 13sec	17	13	30	56.6667	0	0	0.1	0	0.567984
Si	600	44	5	10	0.1	SI 247	14min 20sec	7min 19sec	17	13	30	56.6667	0	0	0.1	0	0.567984
Si	600	44	5	10	0.1	SI 248	5min 45sec	4min 29sec	12	18	30	40	0	0	0.1	0	0.916291
Si	600	44	5	10	0.1	SI 249	5min 46sec	5min 2sec	19	11	30	63.3333	0	0	0.1	0	0.456758
Si	600	44	5	10	0.1	SI 250	4min 48sec	5min 43sec	18	12	30	60	0	0	0.1	0	0.510826
Si	600	44	5	25	0.25	SI 251	5min 2sec	9min 23sec	13	17	30	43.3333	0	0	0.25	0	0.836248
Si	600	44	5	25	0.25	SI 252	10min 53sec	16min	17	13	30	56.6667	0	0	0.25	0	0.567984
Si	600	44	5	25	0.25	SI 253	6min 6sec	16min 10sec	15	15	30	50	0	0	0.25	0	0.693147
Si	600	44	5	25	0.25	SI 254	3min	14min 30sec	15	15	30	50	0	0	0.25	0	0.693147
Si	600	44	5	25	0.25	SI 255	4min 35sec	6min 28sec	11	19	30	36.6667	0	0	0.25	0	1.0033
Si	600	44	5	25	0.25	SI 256	5min 24sec	19min 27sec	17	13	30	56.6667	0	0	0.25	0	0.567984
Si	600	44	5	25	0.25	SI 257	5min 25sec	2min 55sec	11	19	30	36.6667	0	0	0.25	0	1.0033
Si	600	44	5	25	0.25	SI 259	3min 39sec	4min 8sec	20	10	30	66.6667	0	0	0.25	0	0.405465
Si	600	44	5	25	0.25	SI 260	3min 49sec	5min 55sec	23	7	30	76.6667	0	0	0.25	0	0.265703
Si	600	44	5	35	0.35	SI 261	9min 17sec	6min 2sec	17	13	30	56.6667	0	0	0.35	0	0.567984
Si	600	44	5	35	0.35	SI 262	2min 16sec	2min 57sec	22	8	30	73.3333	0	0	0.35	0	0.310155
Si	600	44	5	35	0.35	SI 263	9min 23sec	5min 30sec	16	14	30	53.3333	0	0	0.35	0	0.628609
Si	600	44	5	35	0.35	SI 264	7min 37sec	4min 6sec	17	13	30	56.6667	0	0	0.35	0	0.567984
Si	600	44	5	35	0.35	SI 265	5min 46sec	4min 9sec	23	7	30	76.6667	0	0	0.35	0	0.265703
Si	600	44	5	35	0.35	SI 266	3min 34sec	9min 35sec	17	13	30	56.6667	0	0	0.35	0	0.567984
Si	600	44	5	35	0.35	SI 267	5min 38sec	5min 11sec	23	7	30	76.6667	0	0	0.35	0	0.265703
Si	600	44	5	35	0.35	SI 268	4min 58sec	3min 37sec	19	11	30	63.3333	0	0	0.35	0	0.456758
Si	600	44	5	35	0.35	SI 269	8min 14sec	3min 40sec	15	15	30	50	0	0	0.35	0	0.693147
Si	600	44	5	35	0.35	SI 270	5min 18sec	6min 6sec	11	19	30	36.6667	0	0	0.35	0	1.0033
Si	600	44	5	50	0.5	SI 271	7min 19sec	7min 18sec	21	9	30	70	0	0	0.5	0	0.356675
Si	600	44	5	50	0.5	SI 272	4min 31sec	2min 40sec	21	9	30	70	0	0	0.5	0	0.356675
Si	600	44	5	50	0.5	SI 273	14min 57sec	12min 30sec	20	10	30	66.6667	0	0	0.5	0	0.405465
Si	600	44	5	50	0.5	SI 274	3min 25sec	2min 8sec	23	7	30	76.6667	0	0	0.5	0	0.265703
Si	600	44	5	50	0.5	SI 275	8min 56sec	14min 55sec	11	19	30	36.6667	0	0	0.5	0	1.0033
Si	600	44	5	50	0.5	SI 276	2min 49sec	8min 32sec	12	18	30	40	0	0	0.5	0	0.916291
Si	600	44	5	50	0.5	SI 277	11min 40 sec	7min 7sec	15	15	30	50	0	0	0.5	0	0.693147
Si	600	44	5	50	0.5	SI 279	7min 4sec	10min 15sec	22	6	30	73.3333	0	0	0.5	0	0.310155
Si	600	44	5	50	0.5	SI 280	2min 58sec	5min 2sec	20	10	30	66.6667	0	0	0.5	0	0.405465
Si	600	44	5	80	0.8	SI 281	3min 52sec	5min 39sec	17	13	30	56.6667	0	0	0.8	0	0.567984
Si	600	44	5	80	0.8	SI 282	4min 6sec	14min 38sec	15	15	30	50	0	0	0.8	0	0.693147
Si	600	44	5	80	0.8	SI 283	2min 41sec	5min 38sec	18	12	30	60	0	0	0.8	0	0.510826
Si	600	44	5	80	0.8	SI 284	4min 51sec	6min 34sec	16	14	30	53.3333	0	0	0.8	0	0.628609
Si	600	44	5	80	0.8	SI 287	3min 2sec	3min 54sec	18	12	30	60	0	0	0.8	0	0.510826
Si	600	44	5	80	0.8	SI 288	3min 22sec	8min 48sec	16	14	30	53.3333	0	0	0.8	0	0.628609
Si	600	44	5	80	0.8	SI 289	2min 15sec	2min 39sec	20	10	30	66.6667	0	0	0.8	0	0.405465
Si	600	44	5	80	0.8	SI 290	3min 52sec	11min 3sec	21	9	30	70	0	0	0.8	0	0.356675
Si	600	44	5	100	1	SI 291	6min 38sec	7min 2sec	16	14	30	53.3333	0	0	1	0	0.628609
Si	600	44	5	100	1	SI 292	16min 32sec	18min	19	11	30	63.3333	0	0	1	0	0.456758
Si	600	44	5	100	1	SI 293	9min 51sec	6min 36sec	16	14	30	53.3333	0	0	1	0	0.628609
Si	600	44	5	100	1	SI 294	6min 27sec	7min	20	10	30	66.6667	0	0	1	0	0.405465
Si	600	44	5	100	1	SI 295	3min 42sec	5min 19sec	26	4	30	86.6667	0	0	1	0	0.143101
Si	600	44	5	100	1	SI 296	10min 19sec	5min 22sec	13	17	30	43.3333	0	0	1	0	0.836248
Si	600	44	5	100	1	SI 297	3min 3sec	3min 27sec	22	8	30	73.3333	0	0	1	0	0.310155
Si	600	44	5	100	1	SI 298	6min 26sec	7min 7sec	6	24	30	20	0	0	1	0	1.60944
Si	600	44	5	100	1	SI 299	4min 15sec	5min 40sec	17	13	30	56.6667	0	0	1	0	0.567984
Si	600	44	5	100	1	SI 300	4min 21sec	3min 17sec	22	8	30	73.3333	0	0	1	0	0.310155
Si	600	44	5	150	1.5	SI 301	3min 11sec	6min 12sec	20	10	30	66.6667	0	0	1.5	0	0.405465
Si	600	44	5	150	1.5	SI 302	9min 41sec	19min 59sec	11	19	30	36.6667	0	0	1.5	0	1.0033
Si	600	44	5	150	1.5	SI 303	5min 11sec	2min 32sec	24	6	30	80	0	0	1.5	0	0.223144
Si	600	44	5	150	1.5	SI 304	8min 13sec	9min 39sec	5	25	30	16.6667	0	0	1.5	0	1.79176
Si	600	44	5	150	1.5	SI 305	16min 12sec	2min 41sec	18	12	30	60	0	0	1.5	0	0.510826
Si	600	44	5	150	1.5	SI 306	14min 41sec	20min	18	10	28	64.2857	0	0	1.5	0	0.441833
Si	600	44	5	150	1.5	SI 307	2min 37sec	9min	18	12	30	60	0	0	1.5	0	0.510826
Si	600	44	5	150	1.5	SI 308	5min 55sec	4min 12sec	19	11	30	63.3333	0	0	1.5	0	0.456758
Si	600	44	5	150	1.5	SI 309	4min 49sec	6min 17sec	22	8	30	73.3333	0	0	1.5	0	0.310155
Si	600	44	5	150	1.5	SI 310	5min 48sec	4min 32sec	13	17	30	43.3333	0	0	1.5	0	0.836248
Si	600	44	5	200	2	SI 311	4min 26sec	3min 58sec	15	15	30	50	0	0	2	0	0.693147
Si	600	44	5	200	2	SI 312	4min 36sec	13min 55sec	18	12	30	60	0	0	2	0	0.510826
Si	600	44	5	200	2	SI 313	5min 37sec	15min 23sec	15	15	30	50	0	0	2	0	0.693147
Si	600	44	5	200	2	SI 314	8min 4sec	6min 4sec	26	4	30	86.6667	0	0	2	0	0.143101
Si	600	44	5	200	2	SI 315	5min 48sec	10min 12sec	24	6	30	80	0	0	2	0	0.223144
Si	600	44	5	200	2	SI 316	4min 21sec	4min 16sec	15	15	30	50	0	0	2	0	0.693147
Si	600	44	5	200	2	SI 317	4min 19sec	3min 22sec	13	17	30	43.3333	0	0	2	0	0.836248
Si	600	44	5	200	2	SI 318	10min 37sec	6min 31sec	20	10	30	66.6667	0	0	2	0	0.405465
Si	600	44	5	200	2	SI 319	5min 41sec	8min 1sec	7	23	30	23.3333	0	0	2	0	1.45529
Si	600	44	5	200	2	SI 320	5min 58sec	7min 11sec	8	22	30	26.6667	0	0	2	0	1.32176
Si	600	44	9	0	0	SI 231	7min 12sec	7min 53sec	21	9	30	70	0	0	0	0	0.356675
Si	600	44	9	0	0	SI 232	6min 36sec	5min 41sec	21	9	30	70	0	0	0	0	0.356675
Si	600	44	9	0	0	SI 233	6 min 40 sec	6min 10sec	21	9	30	70	0	0	0	0	0.356675
Si	600	44	9	0	0	SI 234	5min 29sec	6min 13sec	23	7	30	76.6667	0	0	0	0	0.265703
Si	600	44	9	0	0	SI 235	12min 12sec	11min 21sec	21	9	30	70	0	0	0	0	0.356675
Si	600	44	9	0	0	SI 236	10min 56sec	9min 55sec	22	8	30	73.3333	0	0	0	0	0.310155
Si	600	44	9	0	0	SI 237	5min 24sec	5min 14sec	24	6	30	80	0	0	0	0	0.223144
Si	600	44	9	0	0	SI 238	19min 44sec	16min 22sec	22	8	30	73.3333	0	0	0	0	0.310155
Si	600	44	9	0	0	SI 239	7min 42sec	7min 29sec	24	6	30	80	0	0	0	0	0.223144
Si	600	44	9	0	0	SI 240	10min 20sec	10min 30sec	20	10	30	66.6667	0	0	0	0	0.405465
Si	600	44	9	10	0.1	SI 241	11min 3 sec	13min 34sec	17	13	30	56.6667	0	0	0.1	0	0.567984
Si	600	44	9	10	0.1	SI 242	5min 29sec	3min 50sec	18	12	30	60	0	0	0.1	0	0.510826
Si	600	44	9	10	0.1	SI 243	4min 26sec	3min 17sec	16	14	30	53.3333	0	0	0.1	0	0.628609
Si	600	44	9	10	0.1	SI 244	6min 7sec	14min 3sec	16	14	30	53.3333	0	0	0.1	0	0.628609
Si	600	44	9	10	0.1	SI 245	3min 4sec	7min 52sec	21	9	30	70	0	0	0.1	0	0.356675
Si	600	44	9	10	0.1	SI 246	12min 6sec	8min 43sec	21	9	30	70	0	0	0.1	0	0.356675
Si	600	44	9	10	0.1	SI 247	5min 40sec	7min 34sec	21	9	30	70	0	0	0.1	0	0.356675
Si	600	44	9	10	0.1	SI 249	20min	19min 55sec	13	17	30	43.3333	0	0	0.1	0	0.836248
Si	600	44	9	10	0.1	SI 250	5min 44sec	11min 20sec	16	14	30	53.3333	0	0	0.1	0	0.628609
Si	600	44	9	25	0.25	SI 252	16min 53sec	10min 40sec	14	16	30	46.6667	0	0	0.25	0	0.76214
Si	600	44	9	25	0.25	SI 254	10min 25sec	14min 43sec	14	16	30	46.6667	0	0	0.25	0	0.76214
Si	600	44	9	25	0.25	SI 255	5min 1sec	11min 57sec	19	11	30	63.3333	0	0	0.25	0	0.456758
Si	600	44	9	25	0.25	SI 256	9min 10sec	14min 46sec	16	14	30	53.3333	0	0	0.25	0	0.628609
Si	600	44	9	25	0.25	SI 257	8min 42sec	5min 6sec	19	11	30	63.3333	0	0	0.25	0	0.456758
Si	600	44	9	25	0.25	SI 260	9min 7sec	14min 47sec	20	10	30	66.6667	0	0	0.25	0	0.405465
Si	600	44	9	35	0.35	SI 261	17min 3sec	4min 31sec	18	12	30	60	0	0	0.35	0	0.510826
Si	600	44	9	35	0.35	SI 262	7min 7sec	9min 56sec	15	15	30	50	0	0	0.35	0	0.693147
Si	600	44	9	35	0.35	SI 263	8min 11sec	8min 22sec	16	14	30	53.3333	0	0	0.35	0	0.628609
Si	600	44	9	35	0.35	SI 264	9min 51sec	6min 12sec	17	13	30	56.6667	0	0	0.35	0	0.567984
Si	600	44	9	35	0.35	SI 265	12min 5sec	15min 55sec	18	12	30	60	0	0	0.35	0	0.510826
Si	600	44	9	35	0.35	SI 266	5min 23sec	9min 25sec	18	12	30	60	0	0	0.35	0	0.510826
Si	600	44	9	35	0.35	SI 267	20min	19min 13sec	18	12	30	60	0	0	0.35	0	0.510826
Si	600	44	9	35	0.35	SI 268	20min	19min 29sec	17	13	30	56.6667	0	0	0.35	0	0.567984
Si	600	44	9	35	0.35	SI 269	20min	12min 44sec	17	13	30	56.6667	0	0	0.35	0	0.567984
Si	600	44	9	35	0.35	SI 270	11min 15sec	13min 6sec	21	9	30	70	0	0	0.35	0	0.356675
Si	600	44	9	50	0.5	SI 271	11min 49sec	14min 39sec	14	16	30	46.6667	0	0	0.5	0	0.76214
Si	600	44	9	50	0.5	SI 272	10min 45sec	5min 2sec	15	15	30	50	0	0	0.5	0	0.693147
Si	600	44	9	50	0.5	SI 274	5min 24sec	5min 36sec	14	16	30	46.6667	0	0	0.5	0	0.76214
Si	600	44	9	50	0.5	SI 276	7min 24sec	4min 52sec	20	10	30	66.6667	0	0	0.5	0	0.405465
Si	600	44	9	50	0.5	SI 277	10min 7sec	13min 55sec	18	12	30	60	0	0	0.5	0	0.510826
Si	600	44	9	50	0.5	SI 278	12min 54sec	7min 2sec	20	10	30	66.6667	0	0	0.5	0	0.405465
Si	600	44	9	80	0.8	SI 281	12min 23sec	19min 29sec	17	13	30	56.6667	0	0	0.8	0	0.567984
Si	600	44	9	80	0.8	SI 284	4min 52sec	8min 22sec	15	15	30	50	0	0	0.8	0	0.693147
Si	600	44	9	80	0.8	SI 287	19min 20sec	17min 44sec	14	16	30	46.6667	0	0	0.8	0	0.76214
Si	600	44	9	80	0.8	SI 289	9min 47sec	6min 4sec	15	15	30	50	0	0	0.8	0	0.693147
Si	600	44	9	100	1	SI 293	10min 8sec	11min 36sec	21	9	30	70	0	0	1	0	0.356675
Si	600	44	9	100	1	SI 295	10min 40sec	7min 27sec	12	18	30	40	0	0	1	0	0.916291
Si	600	44	9	100	1	SI 297	16min 25sec	5min 51sec	20	10	30	66.6667	0	0	1	0	0.405465
Si	600	44	9	100	1	SI 299	13min 1sec	12min 12sec	13	17	30	43.3333	0	0	1	0	0.836248
Si	600	44	9	150	1.5	SI 301	15min	6min 50sec	13	17	30	43.3333	0	0	1.5	0	0.836248
Si	600	44	9	150	1.5	SI 302	20min	10min 13sec	15	15	30	50	0	0	1.5	0	0.693147
Si	600	44	9	150	1.5	SI 304	14min 32sec	5min 27sec	20	10	30	66.6667	0	0	1.5	0	0.405465
Si	600	44	9	150	1.5	SI 307	20min	18min 51sec	15	15	30	50	0	0	1.5	0	0.693147
Si	600	44	9	150	1.5	SI 309	6min 45sec	6min 59sec	16	14	30	53.3333	0	0	1.5	0	0.628609
Si	600	44	9	150	1.5	SI 310	10min 58sec	12min 26sec	15	15	30	50	0	0	1.5	0	0.693147
Si	600	44	9	200	2	SI 316	20min	19min 9sec	13	17	30	43.3333	0	0	2	0	0.836248
Si	600	44	9	200	2	SI 317	11min 22sec	10min 28sec	13	17	30	43.3333	0	0	2	0	0.836248
Si	600	44	9	200	2	SI 318	20min	19min 20sec	13	17	30	43.3333	0	0	2	0	0.836248
Si	600	44	9	200	2	SI 320	19min 31sec	7min 42sec	11	19	30	36.6667	0	0	2	0	1.0033
Si	1000	41	4	0	0	SI441	18min 1 sec	10min 48sec	25	5	30	83.3333	0	0	0	0	0.182322
Si	1000	41	4	0	0	SI442	17min 19sec	2min 21sec	22	8	30	73.3333	0	0	0	0	0.310155
Si	1000	41	4	0	0	SI443	15min 12sec	7min 32sec	22	8	30	73.3333	0	0	0	0	0.310155
Si	1000	41	4	0	0	SI444	14min 46sec	10min 55sec	23	7	30	76.6667	0	0	0	0	0.265703
Si	1000	41	4	0	0	SI445	12min 2sec	8min 19sec	21	9	30	70	0	0	0	0	0.356675
Si	1000	41	4	25	0.25	SI446	7min 44sec	7min 3sec	20	10	30	66.6667	0	0	0.25	0	0.405465
Si	1000	41	4	25	0.25	SI447	8min 11sec	6min 27sec	19	11	30	63.3333	0	0	0.25	0	0.456758
Si	1000	41	4	25	0.25	SI449	11min 30sec	8min 20sec	19	11	30	63.3333	0	0	0.25	0	0.456758
Si	1000	41	4	25	0.25	SI450	13min 13sec	16min 18sec	21	9	30	70	0	0	0.25	0	0.356675
Si	1000	41	4	25	0.25	SI451	13min 37sec	4min 48sec	18	12	30	60	0	0	0.25	0	0.510826
Si	1000	41	4	25	0.25	SI453	8min 28sec	5min 52sec	20	10	30	66.6667	0	0	0.25	0	0.405465
Si	1000	41	4	25	0.25	SI454	14min 49sec	11min 4sec	18	12	30	60	0	0	0.25	0	0.510826
Si	1000	41	4	25	0.25	SI455	15min 22sec	13min 26sec	19	11	30	63.3333	0	0	0.25	0	0.456758
Si	1000	41	4	50	0.5	SI456	6min 41sec	3min 6sec	17	13	30	56.6667	0	0	0.5	0	0.567984
Si	1000	41	4	50	0.5	SI457	5min 40sec	7min 7sec	12	18	30	40	0	0	0.5	0	0.916291
Si	1000	41	4	50	0.5	SI458	12min 36sec	4min 14sec	17	13	30	56.6667	0	0	0.5	0	0.567984
Si	1000	41	4	50	0.5	SI459	6min 48sec	4min 3sec	20	10	30	66.6667	0	0	0.5	0	0.405465
Si	1000	41	4	50	0.5	SI460	20min	14min 45sec	19	11	30	63.3333	0	0	0.5	0	0.456758
Si	1000	41	4	50	0.5	SI462	16min 11sec	13min 52sec	15	15	30	50	0	0	0.5	0	0.693147
Si	1000	41	4	50	0.5	SI463	6min 7sec	4min 24sec	16	14	30	53.3333	0	0	0.5	0	0.628609
Si	1000	41	4	50	0.5	SI464	10min 29sec	12min 33sec	14	16	30	46.6667	0	0	0.5	0	0.76214
Si	1000	41	4	50	0.5	SI465	9min 56sec	10min 16sec	16	14	30	53.3333	0	0	0.5	0	0.628609
Si	1000	41	4	80	0.8	SI466	8min 4sec	10min 19sec	22	8	30	73.3333	0	0	0.8	0	0.310155
Si	1000	41	4	80	0.8	SI468	13min 50sec	5min 49sec	16	14	30	53.3333	0	0	0.8	0	0.628609
Si	1000	41	4	80	0.8	SI469	8min 7sec	10min 23sec	13	17	30	43.3333	0	0	0.8	0	0.836248
Si	1000	41	4	80	0.8	SI470	13min 16sec	4min 21sec	18	12	30	60	0	0	0.8	0	0.510826
Si	1000	41	4	80	0.8	SI471	12min 8sec	3min 24sec	20	10	30	66.6667	0	0	0.8	0	0.405465
Si	1000	41	4	80	0.8	SI472	4min 2sec	8min 25sec	18	12	30	60	0	0	0.8	0	0.510826
Si	1000	41	4	80	0.8	SI474	5min 53sec	5min 16sec	17	13	30	56.6667	0	0	0.8	0	0.567984
Si	1000	41	4	80	0.8	SI475	15min 33sec	17min 4sec	18	12	30	60	0	0	0.8	0	0.510826
Si	1000	41	4	100	1	SI476	9min 22sec	11min 15sec	17	13	30	56.6667	0	0	1	0	0.567984
Si	1000	41	4	100	1	SI477	15min 44sec	14min 43sec	16	14	30	53.3333	0	0	1	0	0.628609
Si	1000	41	4	100	1	SI478	10min 15sec	7min 18sec	18	12	30	60	0	0	1	0	0.510826
Si	1000	41	4	100	1	SI479	7min 32sec	4min 35sec	22	8	30	73.3333	0	0	1	0	0.310155
Si	1000	41	4	100	1	SI481	9min 31sec	11min 56sec	15	15	30	50	0	0	1	0	0.693147
Si	1000	41	4	100	1	SI482	9min 47sec	14min 5sec	19	11	30	63.3333	0	0	1	0	0.456758
Si	1000	41	4	100	1	SI483	16min 12sec	20min	15	10	25	60	0	0	1	0	0.510826
Si	1000	41	4	100	1	SI484	10min 55sec	10min 12sec	15	15	30	50	0	0	1	0	0.693147
Si	1000	41	4	100	1	SI485	12min 36sec	13min 46sec	15	15	30	50	0	0	1	0	0.693147
Si	1000	41	4	150	1.5	SI486	9min 59sec	10min 35sec	17	13	30	56.6667	0	0	1.5	0	0.567984
Si	1000	41	4	150	1.5	SI487	20min	7min	18	12	30	60	0	0	1.5	0	0.510826
Si	1000	41	4	150	1.5	SI488	17min 18sec	18min 41sec	18	12	30	60	0	0	1.5	0	0.510826
Si	1000	41	4	150	1.5	SI489	18min 42sec	17min 55sec	16	14	30	53.3333	0	0	1.5	0	0.628609
Si	1000	41	4	150	1.5	SI490	11min 44sec	10min 21sec	14	16	30	46.6667	0	0	1.5	0	0.76214
Si	1000	41	4	150	1.5	SI491	16min 5sec	8min 21sec	16	14	30	53.3333	0	0	1.5	0	0.628609
Si	1000	41	4	150	1.5	SI492	10min 18sec	4min 55sec	19	11	30	63.3333	0	0	1.5	0	0.456758
Si	1000	41	4	150	1.5	SI493	6min 21sec	12min 5sec	18	12	30	60	0	0	1.5	0	0.510826
Si	1000	41	4	200	2	SI495	8min 45sec	10min 32sec	14	16	30	46.6667	0	0	2	0	0.76214
Si	1000	41	4	200	2	SI496	11min 52sec	11min 39sec	15	15	30	50	0	0	2	0	0.693147
Si	1000	41	4	200	2	SI497	13min 3 sec	14min 42sec	18	12	30	60	0	0	2	0	0.510826
Si	1000	41	4	200	2	SI498	13min 46sec	8min 19sec	14	16	30	46.6667	0	0	2	0	0.76214
Si	1000	41	4	200	2	SI499	8min 27sec	4min 47sec	20	10	30	66.6667	0	0	2	0	0.405465
Si	1000	41	4	200	2	SI500	10min 55sec	12min 14sec	16	14	30	53.3333	0	0	2	0	0.628609
Si	1000	41	4	200	2	SI501	12min 39sec	14min 12sec	15	15	30	50	0	0	2	0	0.693147
Si	1000	41	4	200	2	SI502	6min 39sec	5min 54sec	20	10	30	66.6667	0	0	2	0	0.405465
Si	1000	41	4	200	2	SI503	4min 56sec	6min 44sec	17	13	30	56.6667	0	0	2	0	0.567984
Si	1000	41	4	200	2	SI504	9min 51sec	8min 27sec	14	16	30	46.6667	0	0	2	0	0.76214
Si	1000	41	13	0	0	SI441	15min 33sec	18min 31sec	19	11	30	63.3333	0	0	0	0	0.456758
Si	1000	41	13	0	0	SI442	20min	14min 24sec	18	12	30	60	0	0	0	0	0.510826
Si	1000	41	13	0	0	SI443	19min 51sec	13min 58sec	16	14	30	53.3333	0	0	0	0	0.628609
Si	1000	41	13	0	0	SI444	17min 53sec	12min 58sec	20	10	30	66.6667	0	0	0	0	0.405465
Si	1000	41	13	0	0	SI445	6min 17sec	7min 31sec	22	8	30	73.3333	0	0	0	0	0.310155
Si	1000	41	13	25	0.25	SI446	12min 30sec	7min 43sec	20	10	30	66.6667	0	0	0.25	0	0.405465
Si	1000	41	13	25	0.25	SI447	11min 39sec	7min 9sec	21	9	30	70	0	0	0.25	0	0.356675
Si	1000	41	13	25	0.25	SI448	11min 12sec	6min 46sec	20	10	30	66.6667	0	0	0.25	0	0.405465
Si	1000	41	13	25	0.25	SI449	8min 49sec	7min 10sec	23	7	30	76.6667	0	0	0.25	0	0.265703
Si	1000	41	13	25	0.25	SI450	15min 19sec	18min 27sec	17	13	30	56.6667	0	0	0.25	0	0.567984
Si	1000	41	13	25	0.25	SI451	20min	20min	16	9	25	64	0	0	0.25	0	0.446287
Si	1000	41	13	25	0.25	SI452	7min 13sec	11min 10sec	18	12	30	60	0	0	0.25	0	0.510826
Si	1000	41	13	25	0.25	SI453	10min 46sec	5min 22sec	19	11	30	63.3333	0	0	0.25	0	0.456758
Si	1000	41	13	25	0.25	SI454	15min 37sec	13min 22sec	19	11	30	63.3333	0	0	0.25	0	0.456758
Si	1000	41	13	25	0.25	SI455	15min 42sec	11min 27sec	15	15	30	50	0	0	0.25	0	0.693147
Si	1000	41	13	50	0.5	SI456	8min 19sec	6min 55sec	10	20	30	33.3333	0	0	0.5	0	1.09861
Si	1000	41	13	50	0.5	SI457	11min 31sec	7min 18sec	12	18	30	40	0	0	0.5	0	0.916291
Si	1000	41	13	50	0.5	SI458	6min 18sec	7min 34sec	11	19	30	36.6667	0	0	0.5	0	1.0033
Si	1000	41	13	50	0.5	SI461	18min 50sec	15min 40sec	18	12	30	60	0	0	0.5	0	0.510826
Si	1000	41	13	50	0.5	SI462	8min 43sec	12min 47sec	15	15	30	50	0	0	0.5	0	0.693147
Si	1000	41	13	50	0.5	SI464	10min 40sec	9min 4sec	8	22	30	26.6667	0	0	0.5	0	1.32176
Si	1000	41	13	50	0.5	SI465	20min	17min 13sec	13	17	30	43.3333	0	0	0.5	0	0.836248
Si	1000	41	13	80	0.8	SI467	7min 38sec	8min 51sec	12	18	30	40	0	0	0.8	0	0.916291
Si	1000	41	13	80	0.8	SI468	16min 46sec	10min 32sec	15	15	30	50	0	0	0.8	0	0.693147
Si	1000	41	13	80	0.8	SI469	13min 14sec	6min 1sec	16	14	30	53.3333	0	0	0.8	0	0.628609
Si	1000	41	13	80	0.8	SI471	12min 24sec	8min 12sec	15	15	30	50	0	0	0.8	0	0.693147
Si	1000	41	13	80	0.8	SI473	16min 4sec	16min 27sec	22	8	30	73.3333	0	0	0.8	0	0.310155
Si	1000	41	13	80	0.8	SI474	9min 37sec	10min 58sec	16	14	30	53.3333	0	0	0.8	0	0.628609
Si	1000	41	13	100	1	SI476	16min 12sec	10min 55sec	17	13	30	56.6667	0	0	1	0	0.567984
Si	1000	41	13	100	1	SI477	8min 56sec	12min 31sec	15	15	30	50	0	0	1	0	0.693147
Si	1000	41	13	100	1	SI479	6min 19sec	12min 25sec	20	10	30	66.6667	0	0	1	0	0.405465
Si	1000	41	13	100	1	SI483	5min 17sec	11min 45sec	17	13	30	56.6667	0	0	1	0	0.567984
Si	1000	41	13	100	1	SI485	6min 21sec	12min 26sec	15	15	30	50	0	0	1	0	0.693147
Si	1000	41	13	150	1.5	SI488	10min 44sec	16min 12sec	14	16	30	46.6667	0	0	1.5	0	0.76214
Si	1000	41	13	150	1.5	SI489	12min 31sec	14min 2sec	17	13	30	56.6667	0	0	1.5	0	0.567984
Si	1000	41	13	150	1.5	SI490	9min 56sec	9min 12sec	17	13	30	56.6667	0	0	1.5	0	0.567984
Si	1000	41	13	150	1.5	SI492	11min 38sec	5min 54sec	19	11	30	63.3333	0	0	1.5	0	0.456758
Si	1000	41	13	200	2	SI497	11min 57sec	13min 42sec	18	12	30	60	0	0	2	0	0.510826
Si	1000	41	13	200	2	SI499	12min	6min 49sec	16	14	30	53.3333	0	0	2	0	0.628609
Si	1000	41	13	200	2	SI503	10min 24sec	17min 12sec	8	22	30	26.6667	0	0	2	0	1.32176
Ti	1100	106	7	0	0	Ti160	20min	5min 38sec	25	5	30	83.3333	0	0	0	0	0.182322
Ti	1100	106	7	0	0	Ti161	8min 21sec	3min 59sec	21	9	30	70	0	0	0	0	0.356675
Ti	1100	106	7	0	0	Ti162	9min 48sec	19min 59sec	28	2	30	93.3333	0	0	0	0	0.0689929
Ti	1100	106	7	0	0	Ti164	10min 56sec	6min 31sec	24	6	30	80	0	0	0	0	0.223144
Ti	1100	106	7	0	0	Ti165	7min 23sec	7min 12 sec	23	7	30	76.6667	0	0	0	0	0.265703
Ti	1100	106	7	0	0	Ti166	8min 4sec	7min 55sec	22	8	30	73.3333	0	0	0	0	0.310155
Ti	1100	106	7	0	0	Ti167	7min 52sec	7min 23sec	20	10	30	66.6667	0	0	0	0	0.405465
Ti	1100	106	7	0	0	Ti168	8min 3sec	7min 55sec	22	8	30	73.3333	0	0	0	0	0.310155
Ti	1100	106	7	25	0.25	Ti169	18min	19min 20sec	20	10	30	66.6667	0	0	0	0.25	0.405465
Ti	1100	106	7	25	0.25	Ti170	20min	6min 19sec	15	15	30	50	0	0	0	0.25	0.693147
Ti	1100	106	7	25	0.25	Ti172	12min 43sec	10min 47sec	15	15	30	50	0	0	0	0.25	0.693147
Ti	1100	106	7	25	0.25	Ti173	11min 13sec	14min 20sec	19	11	30	63.3333	0	0	0	0.25	0.456758
Ti	1100	106	7	25	0.25	Ti174	6min 1sec	15min 27sec	23	7	30	76.6667	0	0	0	0.25	0.265703
Ti	1100	106	7	25	0.25	Ti176	13min 26sec	9min 18sec	26	4	30	86.6667	0	0	0	0.25	0.143101
Ti	1100	106	7	25	0.25	Ti178	10min 35sec	18min 23sec	14	16	30	46.6667	0	0	0	0.25	0.76214
Ti	1100	106	7	50	0.5	Ti179	5min 32sec	6min 8sec	24	6	30	80	0	0	0	0.5	0.223144
Ti	1100	106	7	50	0.5	Ti181	11min 44sec	9min 35sec	12	18	30	40	0	0	0	0.5	0.916291
Ti	1100	106	7	50	0.5	Ti182	8min 19sec	6min 43sec	13	17	30	43.3333	0	0	0	0.5	0.836248
Ti	1100	106	7	50	0.5	Ti183	11min 24sec	12min 10sec	7	23	30	23.3333	0	0	0	0.5	1.45529
Ti	1100	106	7	50	0.5	Ti184	3min 16sec	5min 36sec	17	13	30	56.6667	0	0	0	0.5	0.567984
Ti	1100	106	7	50	0.5	Ti185	20min	20min	13	13	26	50	0	0	0	0.5	0.693147
Ti	1100	106	7	50	0.5	Ti187	15min 38sec	18min	12	18	30	40	0	0	0	0.5	0.916291
Ti	1100	106	7	50	0.5	Ti188	3min 11sec	2min 55sec	24	6	30	80	0	0	0	0.5	0.223144
Ti	1100	106	7	80	0.8	Ti189	4min 20sec	4min 36sec	21	9	30	70	0	0	0	0.8	0.356675
Ti	1100	106	7	80	0.8	80 cGy	16min 42sec	6min 50sec	21	9	30	70	0	0	0	0.8	0.356675
Ti	1100	106	7	80	0.8	80 cGy	7min 56sec	14min 8sec	22	8	30	73.3333	0	0	0	0.8	0.310155
Ti	1100	106	7	80	0.8	80 cGy	5min 16sec	7min 43sec	12	18	30	40	0	0	0	0.8	0.916291
Ti	1100	106	7	80	0.8	80 cGy	4min 31sec	12min 0sec	19	11	30	63.3333	0	0	0	0.8	0.456758
Ti	1100	106	7	80	0.8	80 cGy	13min 37sec	15min 8sec	10	20	30	33.3333	0	0	0	0.8	1.09861
Ti	1100	106	7	80	0.8	80 cGy	5min 19sec	3min 37sec	23	7	30	76.6667	0	0	0	0.8	0.265703
Ti	1100	106	7	80	0.8	80 cGy	5min 16sec	3min 16sec	19	11	30	63.3333	0	0	0	0.8	0.456758
Ti	1100	106	7	100	1	Ti200	9min 54sec	5min 41sec	14	16	30	46.6667	0	0	0	1	0.76214
Ti	1100	106	7	100	1	Ti201	8min 49sec	17min 53sec	20	10	30	66.6667	0	0	0	1	0.405465
Ti	1100	106	7	100	1	Ti203	18min 11sec	19min 3sec	15	15	30	50	0	0	0	1	0.693147
Ti	1100	106	7	100	1	Ti204	7min 47sec	6min 51sec	18	12	30	60	0	0	0	1	0.510826
Ti	1100	106	7	100	1	Ti205	5min 22sec	5min 40sec	15	15	30	50	0	0	0	1	0.693147
Ti	1100	106	7	100	1	Ti206	3min 41sec	4min 15sec	14	16	30	46.6667	0	0	0	1	0.76214
Ti	1100	106	7	100	1	Ti207	15min 13sec	17min 43sec	10	20	30	33.3333	0	0	0	1	1.09861
Ti	1100	106	7	100	1	Ti208	19min 3sec	19min 13sec	14	16	30	46.6667	0	0	0	1	0.76214
Ti	1100	106	17	0	0	Ti160	12 min 55 sec	8 min 50 sec	21	9	30	70	0	0	0	0	0.356675
Ti	1100	106	17	0	0	Ti161	20 min	20 min	16	9	25	64	0	0	0	0	0.446287
Ti	1100	106	17	0	0	Ti163	7 min 50 sec	4 min 39 sec	21	9	30	70	0	0	0	0	0.356675
Ti	1100	106	17	0	0	Ti164	7 min 5 sec	4 min 43 sec	20	10	30	66.6667	0	0	0	0	0.405465
Ti	1100	106	17	0	0	Ti165	7 min 34 sec	20 min	18	9	27	66.6667	0	0	0	0	0.405465
Ti	1100	106	17	0	0	Ti166	7 min 40 sec	3 min 19 sec	28	2	30	93.3333	0	0	0	0	0.0689929
Ti	1100	106	17	0	0	Ti167	8 min 4 sec	3 min 37 sec	17	13	30	56.6667	0	0	0	0	0.567984
Ti	1100	106	17	25	0.25	Ti170	6 min 54 sec	7 min 42 sec	24	6	30	80	0	0	0	0.25	0.223144
Ti	1100	106	17	25	0.25	Ti171	9 min	4 min 58 sec	10	20	30	33.3333	0	0	0	0.25	1.09861
Ti	1100	106	17	25	0.25	Ti173	6 min 6 sec	9 min 31 sec	20	10	30	66.6667	0	0	0	0.25	0.405465
Ti	1100	106	17	25	0.25	Ti174	7 min 35 sec	6 min 21 sec	19	11	30	63.3333	0	0	0	0.25	0.456758
Ti	1100	106	17	50	0.5	Ti179	4 min 56 sec	4 min 30 sec	20	10	30	66.6667	0	0	0	0.5	0.405465
Ti	1100	106	17	50	0.5	Ti181	6 min 38 sec	6 min 27 sec	17	13	30	56.6667	0	0	0	0.5	0.567984
Ti	1100	106	17	50	0.5	Ti182	16 min 28 sec	6 min 32 sec	18	12	30	60	0	0	0	0.5	0.510826
Ti	1100	106	17	50	0.5	Ti183	17 min 4 sec	2 min 38 sec	17	13	30	56.6667	0	0	0	0.5	0.567984
Ti	1100	106	17	50	0.5	Ti184	5 min 41 sec	4 min 28 sec	22	8	30	73.3333	0	0	0	0.5	0.310155
Ti	1100	106	17	50	0.5	Ti188	4 min 13 sec	3 min 21 sec	19	11	30	63.3333	0	0	0	0.5	0.456758
Ti	1100	106	17	80	0.8	Ti190	4 min 2 sec	3 min 42 sec	21	9	30	70	0	0	0	0.8	0.356675
Ti	1100	106	17	80	0.8	Ti192	8 min 12 sec	2 min 38 sec	18	12	30	60	0	0	0	0.8	0.510826
Ti	1100	106	17	80	0.8	Ti193	5 min 33 sec	3 min 7 sec	22	8	30	73.3333	0	0	0	0.8	0.310155
Ti	1100	106	17	80	0.8	Ti194	6 min 17 sec	5 min 43 sec	17	13	30	56.6667	0	0	0	0.8	0.567984
Ti	1100	106	17	80	0.8	Ti195	10 min 33 sec	10 min 11 sec	18	12	30	60	0	0	0	0.8	0.510826
Ti	1100	106	17	80	0.8	Ti196	9 min 12 sec	10 min 3 sec	16	14	30	53.3333	0	0	0	0.8	0.628609
Ti	1100	106	17	80	0.8	Ti198	5 min 49 sec	6 min 29 sec	16	14	30	53.3333	0	0	0	0.8	0.628609
Ti	1100	106	17	100	1	Ti199	11 min 2 sec	10 min 58 sec	14	16	30	46.6667	0	0	0	1	0.76214
Ti	1100	106	17	100	1	Ti200*	14 min 52 sec	12 min 25 sec	16	14	30	53.3333	0	0	0	1	0.628609
Ti	1100	106	17	100	1	Ti206	8 min 13 sec	9 min 6 sec	15	15	30	50	0	0	0	1	0.693147
Ti	1100	106	17	100	1	Ti207	8 min 28 sec	10 min 13 sec	16	14	30	53.3333	0	0	0	1	0.628609
Fe	600	181	3	0	0	Fe303	13min 58sec	15min 35sec	24	6	30	80	0	0	0	0	0.223144
Fe	600	181	3	0	0	Fe304	16min 28sec	20min	11	17	28	39.2857	0	0	0	0	0.934309
Fe	600	181	3	0	0	Fe305	18min 13sec	20min	14	10	25	56	0	0	0	0	0.579818
Fe	600	181	3	0	0	Fe306	20min	20min	10	15	25	40	0	0	0	0	0.916291
Fe	600	181	3	0	0	Fe308	20min	20min	15	13	28	53.5714	0	0	0	0	0.624154
Fe	600	181	3	0	0	Fe309	19min 4sec	20min	16	10	26	61.5385	0	0	0	0	0.485508
Fe	600	181	3	0	0	Fe310	15min 31sec	18min 15sec	17	13	30	56.6667	0	0	0	0	0.567984
Fe	600	181	3	0	0	Fe311	13min 57sec	17min 26sec	19	11	30	63.3333	0	0	0	0	0.456758
Fe	600	181	3	10	0.1	COMB 22	15min	7min 34sec	17	13	30	56.6667	0	0	0	0.1	0.567984
Fe	600	181	3	10	0.1	COMB 25	16min 47sec	7min 17sec	20	10	30	66.6667	0	0	0	0.1	0.405465
Fe	600	181	3	10	0.1	COMB 26	17min 56 sec	13min 56sec	20	10	30	66.6667	0	0	0	0.1	0.405465
Fe	600	181	3	10	0.1	COMB 27	9min 42sec	5min 48sec	14	16	30	46.6667	0	0	0	0.1	0.76214
Fe	600	181	3	10	0.1	COMB 28	16min 28sec	9min 25 sec	18	12	30	60	0	0	0	0.1	0.510826
Fe	600	181	3	10	0.1	COMB 29	14min 20 sec	8min 23sec	17	13	30	56.6667	0	0	0	0.1	0.567984
Fe	600	181	3	10	0.1	COMB 30	10min 53 sec	10min 40sec	19	11	30	63.3333	0	0	0	0.1	0.456758
Fe	600	181	3	25	0.25	Fe312	18min 33sec	20min	15	14	29	51.7241	0	0	0	0.25	0.659246
Fe	600	181	3	25	0.25	Fe315	20min	20min	13	13	26	50	0	0	0	0.25	0.693147
Fe	600	181	3	25	0.25	Fe316	20min	17min 39sec	10	20	30	33.3333	0	0	0	0.25	1.09861
Fe	600	181	3	25	0.25	Fe317	20min	19min 10sec	11	19	30	36.6667	0	0	0	0.25	1.0033
Fe	600	181	3	25	0.25	Fe318	16min 34sec	17min 56sec	16	14	30	53.3333	0	0	0	0.25	0.628609
Fe	600	181	3	25	0.25	Fe319	11min 46sec	14min 49sec	14	16	30	46.6667	0	0	0	0.25	0.76214
Fe	600	181	3	25	0.25	Fe320	19min 5sec	18min 50sec	12	18	30	40	0	0	0	0.25	0.916291
Fe	600	181	3	50	0.5	Fe323	20min	19min 4sec	4	26	30	13.3333	0	0	0	0.5	2.0149
Fe	600	181	3	50	0.5	Fe324	20min	18min 55sec	11	19	30	36.6667	0	0	0	0.5	1.0033
Fe	600	181	3	50	0.5	Fe327	15min 22sec	12min 27sec	13	17	30	43.3333	0	0	0	0.5	0.836248
Fe	600	181	3	50	0.5	Fe329	9min 18sec	11min 28sec	14	16	30	46.6667	0	0	0	0.5	0.76214
Fe	600	181	3	50	0.5	Fe330	17min 41sec	19min 30sec	8	22	30	26.6667	0	0	0	0.5	1.32176
Fe	600	181	3	100	1	Fe332	15min 38sec	16min 15sec	14	16	30	46.6667	0	0	0	1	0.76214
Fe	600	181	3	100	1	Fe333	15min 44sec	20min	13	16	29	44.8276	0	0	0	1	0.802346
Fe	600	181	3	100	1	Fe334	14min 12sec	20min	10	17	27	37.037	0	0	0	1	0.993252
Fe	600	181	3	100	1	Fe336	14min 39sec	11min 24sec	12	18	30	40	0	0	0	1	0.916291
Fe	600	181	3	100	1	Fe337	13min 8sec	8min 31sec	15	15	30	50	0	0	0	1	0.693147
Fe	600	181	3	100	1	Fe339	16min 12sec	16min	13	17	30	43.3333	0	0	0	1	0.836248
Fe	600	181	3	100	1	Fe341	6min 55sec	9min 15sec	15	15	30	50	0	0	0	1	0.693147
Fe	600	181	3	150	1.5	Fe342	14min 19sec	13min 5sec	10	20	30	33.3333	0	0	0	1.5	1.09861
Fe	600	181	3	150	1.5	Fe343	9min 51sec	7min 22sec	16	14	30	53.3333	0	0	0	1.5	0.628609
Fe	600	181	3	150	1.5	Fe344	8min 34sec	11min 7sec	15	15	30	50	0	0	0	1.5	0.693147
Fe	600	181	3	150	1.5	Fe346	16min 42sec	20min	9	18	27	33.3333	0	0	0	1.5	1.09861
Fe	600	181	3	150	1.5	Fe347	13min 42sec	11min 20sec	20	10	30	66.6667	0	0	0	1.5	0.405465
Fe	600	181	3	150	1.5	Fe348	5min 34sec	7min 18sec	17	13	30	56.6667	0	0	0	1.5	0.567984
Fe	600	181	3	150	1.5	Fe350	20min	20min	13	13	26	50	0	0	0	1.5	0.693147
Fe	600	181	3	150	1.5	Fe351	20min	20min	16	12	28	57.1429	0	0	0	1.5	0.559616
Fe	600	181	12	0	0	Fe303	12min 36sec	5min 55sec	22	8	30	73.3333	0	0	0	0	0.310155
Fe	600	181	12	0	0	Fe305	18min 42sec	15min 12sec	23	7	30	76.6667	0	0	0	0	0.265703
Fe	600	181	12	0	0	Fe308	12min	10min 33sec	23	7	30	76.6667	0	0	0	0	0.265703
Fe	600	181	12	0	0	Fe309	20min	18min 45sec	21	9	30	70	0	0	0	0	0.356675
Fe	600	181	12	0	0	Fe310	18min 20sec	13min 53sec	19	11	30	63.3333	0	0	0	0	0.456758
Fe	600	181	12	10	0.1	Comb 25	20min	14min 41sec	12	18	30	40	0	0	0	0.1	0.916291
Fe	600	181	12	10	0.1	Comb 26	16min 5sec	16min 8sec	11	19	30	36.6667	0	0	0	0.1	1.0033
Fe	600	181	12	10	0.1	Comb 28	10min 11sec	5min 23sec	9	21	30	30	0	0	0	0.1	1.20397
Fe	600	181	12	10	0.1	Comb 29	9min 50sec	12min 18sec	8	22	30	26.6667	0	0	0	0.1	1.32176
Fe	600	181	12	10	0.1	Comb 30	20min	19min 10sec	10	20	30	33.3333	0	0	0	0.1	1.09861
Fe	600	181	12	25	0.25	Fe312	10min 37sec	5min 24sec	8	22	30	26.6667	0	0	0	0.25	1.32176
Fe	600	181	12	25	0.25	Fe314	11min 15sec	12min 14sec	10	20	30	33.3333	0	0	0	0.25	1.09861
Fe	600	181	12	25	0.25	Fe317	14min 11sec	14min 37sec	11	19	30	36.6667	0	0	0	0.25	1.0033
Fe	600	181	12	25	0.25	Fe318	20min	16min 21sec	13	17	30	43.3333	0	0	0	0.25	0.836248
Fe	600	181	12	25	0.25	Fe319	20min	17min 21sec	14	16	30	46.6667	0	0	0	0.25	0.76214
Fe	600	181	12	50	0.5	Fe322	20min	18min 27sec	17	13	30	56.6667	0	0	0	0.5	0.567984
Fe	600	181	12	50	0.5	Fe323	15min 37sec	12min 34sec	17	13	30	56.6667	0	0	0	0.5	0.567984
Fe	600	181	12	50	0.5	Fe324	7min 12sec	5min 8sec	14	16	30	46.6667	0	0	0	0.5	0.76214
Fe	600	181	12	50	0.5	Fe325	20min	20min	12	12	25	48	0	0	0	0.5	0.733969
Fe	600	181	12	50	0.5	Fe326	8min 17sec	13min 34sec	24	6	30	80	0	0	0	0.5	0.223144
Fe	600	181	12	50	0.5	Fe327	16min 48sec	10min 59sec	17	13	30	56.6667	0	0	0	0.5	0.567984
Fe	600	181	12	50	0.5	Fe330	13min 40sec	13min 34sec	17	13	30	56.6667	0	0	0	0.5	0.567984
Fe	600	181	12	150	1.5	Fe342	13min 30sec	15min 55sec	9	21	30	30	0	0	0	1.5	1.20397
Fe	600	181	12	150	1.5	Fe343	7min 51sec	8min 4sec	11	19	30	36.6667	0	0	0	1.5	1.0033
Fe	600	181	12	150	1.5	Fe344	12min 15sec	14min	9	21	30	30	0	0	0	1.5	1.20397
Fe	600	181	12	150	1.5	Fe345	13min 5sec	8min 11sec	13	17	30	43.3333	0	0	0	1.5	0.836248
Fe	600	181	12	150	1.5	Fe346	6min 37sec	20min	11	15	26	42.3077	0	0	0	1.5	0.860201
Fe	600	181	12	150	1.5	Fe347	9min 33sec	8min 43sec	13	17	30	43.3333	0	0	0	1.5	0.836248
Fe	600	181	12	150	1.5	Fe348	15min 19sec	7min 21sec	12	18	30	40	0	0	0	1.5	0.916291

## Sheet: outliers_removed
Radiation	Energy_MeV_n	LET	Time_months	Dose_cGy	Dose_Gy	Rat_ID	Conditioning_Time	Test_Time	Novel_.sec.	Familiar_.sec.	Time_with_Objects_.sec.	Percent_Time_with_Novel_Obj	Response	L_LET_Dose	M_LET_Dose	H_LET_Dose	VH_LET_Dose
H	1000	0.22	4	0	0	P115	14min 42sec	12min 10sec	18	12	30	60	0.510826	0	0	0	0
H	1000	0.22	4	0	0	P117	9min 52sec	8min 22sec	19	11	30	63.3333	0.456758	0	0	0	0
H	1000	0.22	4	0	0	P118	12min 38sec	10min 41sec	20	10	30	66.6667	0.405465	0	0	0	0
H	1000	0.22	4	0	0	P120	18min 24sec	10min 57sec	22	8	30	73.3333	0.310155	0	0	0	0
H	1000	0.22	4	0	0	P121	14min 3sec	11min 19sec	21	9	30	70	0.356675	0	0	0	0
H	1000	0.22	4	0	0	P122	13min 14sec	11min 39sec	22	8	30	73.3333	0.310155	0	0	0	0
H	1000	0.22	4	0	0	P123	18min 23sec	12min 12sec	15	15	30	50	0.693147	0	0	0	0
H	1000	0.22	4	0	0	P126	12min 52sec	13min 15sec	20	10	30	66.6667	0.405465	0	0	0	0
H	1000	0.22	4	0	0	P130	20min	15min 21sec	21	9	30	70	0.356675	0	0	0	0
H	1000	0.22	4	35	0.35	P136	18min 4sec	12min 27sec	17	13	30	56.6667	0.567984	0.35	0	0	0
H	1000	0.22	4	35	0.35	P139	16min 41sec	20min	18	7	25	72	0.328504	0.35	0	0	0
H	1000	0.22	4	35	0.35	P140	17min 19sec	10min 54sec	16	14	30	53.3333	0.628609	0.35	0	0	0
H	1000	0.22	4	35	0.35	P142	11min 25sec	6min 41sec	15	15	30	50	0.693147	0.35	0	0	0
H	1000	0.22	4	35	0.35	P145	19min 8sec	8min 15sec	9	21	30	30	1.20397	0.35	0	0	0
H	1000	0.22	4	35	0.35	P146	13min 14sec	11min 35sec	15	15	30	50	0.693147	0.35	0	0	0
H	1000	0.22	4	50	0.5	P149	15min 8sec	8min 19sec	14	16	30	46.6667	0.76214	0.5	0	0	0
H	1000	0.22	4	50	0.5	P150	11min 44sec	7min 51sec	12	18	30	40	0.916291	0.5	0	0	0
H	1000	0.22	4	50	0.5	P151	18min 11sec	10min 18sec	12	18	30	40	0.916291	0.5	0	0	0
H	1000	0.22	4	50	0.5	P155	16min 35sec	20min	14	14	28	50	0.693147	0.5	0	0	0
H	1000	0.22	4	50	0.5	P157	11min 40sec	11min 9sec	16	14	30	53.3333	0.628609	0.5	0	0	0
H	1000	0.22	4	50	0.5	P159	20min	17min 53sec	16	14	30	53.3333	0.628609	0.5	0	0	0
H	1000	0.22	4	80	0.8	P170	17min 34sec	7min 5sec	18	12	30	60	0.510826	0.8	0	0	0
H	1000	0.22	4	80	0.8	P172	9min 57sec	11min 25sec	20	10	30	66.6667	0.405465	0.8	0	0	0
H	1000	0.22	4	80	0.8	P173	11min 16sec	14min 39sec	21	9	30	70	0.356675	0.8	0	0	0
H	1000	0.22	4	80	0.8	P177	11min 15sec	10min 33sec	20	10	30	66.6667	0.405465	0.8	0	0	0
H	1000	0.22	4	80	0.8	P178	14min 32sec	11min 22sec	17	13	30	56.6667	0.567984	0.8	0	0	0
H	1000	0.22	4	100	1	P180	6min 17sec	20min	10	17	27	37.037	0.993252	1	0	0	0
H	1000	0.22	4	100	1	P181	10min 9sec	12min 44sec	10	20	30	33.3333	1.09861	1	0	0	0
H	1000	0.22	4	100	1	P182	15min 8sec	17min 29sec	13	17	30	43.3333	0.836248	1	0	0	0
H	1000	0.22	4	100	1	P183	12min 15sec	10min 4sec	13	17	30	43.3333	0.836248	1	0	0	0
H	1000	0.22	4	100	1	P184	15min 22sec	11min 32sec	10	20	30	33.3333	1.09861	1	0	0	0
H	1000	0.22	4	100	1	P186	11min 26sec	7min 40sec	9	21	30	30	1.20397	1	0	0	0
H	1000	0.22	4	100	1	P187	13min 41sec	14min 5sec	17	13	30	56.6667	0.567984	1	0	0	0
H	1000	0.22	4	100	1	P188	16min 17sec	16min 23sec	15	15	30	50	0.693147	1	0	0	0
H	1000	0.22	4	100	1	P189	14min 59sec	7min 39sec	16	14	30	53.3333	0.628609	1	0	0	0
H	1000	0.22	4	100	1	P190	11min 15sec	11min 38sec	19	11	30	63.3333	0.456758	1	0	0	0
H	1000	0.22	4	100	1	P192	10min 9sec	8min 40sec	18	12	30	60	0.510826	1	0	0	0
H	1000	0.22	4	100	1	P193	11min 44sec	11min	12	18	30	40	0.916291	1	0	0	0
H	1000	0.22	4	150	1.5	P195	10min 50sec	11min 28sec	12	18	30	40	0.916291	1.5	0	0	0
H	1000	0.22	4	150	1.5	P196	9min 36sec	10min 30sec	10	20	30	33.3333	1.09861	1.5	0	0	0
H	1000	0.22	4	150	1.5	P197	8min 56sec	10min 47sec	9	21	30	30	1.20397	1.5	0	0	0
H	1000	0.22	4	150	1.5	P198	12min 44sec	13min 39sec	16	14	30	53.3333	0.628609	1.5	0	0	0
H	1000	0.22	4	150	1.5	P199	13min 25sec	13min 16sec	17	13	30	56.6667	0.567984	1.5	0	0	0
H	1000	0.22	4	150	1.5	P200	17min 23sec	16min 12sec	23	7	30	76.6667	0.265703	1.5	0	0	0
H	1000	0.22	4	150	1.5	P201	9min 7sec	7min 30sec	16	14	30	53.3333	0.628609	1.5	0	0	0
H	1000	0.22	4	150	1.5	P207	11min 51sec	9min 12sec	22	8	30	73.3333	0.310155	1.5	0	0	0
H	1000	0.22	4	150	1.5	P208	13min 37sec	7min 46sec	24	6	30	80	0.223144	1.5	0	0	0
H	1000	0.22	4	200	2	P217	17min 13sec	17min 54sec	22	8	30	73.3333	0.310155	2	0	0	0
H	1000	0.22	4	200	2	P221	16min 2sec	9min 36sec	21	9	30	70	0.356675	2	0	0	0
H	1000	0.22	4	200	2	P222	20min		18	12	30	60	0.510826	2	0	0	0
H	1000	0.22	13	0	0	P115	9min 31sec	6min 42sec	19	11	30	63.3333	0.456758	0	0	0	0
H	1000	0.22	13	0	0	P116	8min 52sec	7min 37sec	20	10	30	66.6667	0.405465	0	0	0	0
H	1000	0.22	13	0	0	P117	8min 19sec	8min 4sec	19	11	30	63.3333	0.456758	0	0	0	0
H	1000	0.22	13	0	0	P118	11min 14sec	5min 59sec	23	7	30	76.6667	0.265703	0	0	0	0
H	1000	0.22	13	0	0	P119	11min 26sec	6min 19sec	24	6	30	80	0.223144	0	0	0	0
H	1000	0.22	13	0	0	P120	10min 55sec	9min 2sec	18	12	30	60	0.510826	0	0	0	0
H	1000	0.22	13	0	0	P121	10min 28sec	8min 35sec	23	7	30	76.6667	0.265703	0	0	0	0
H	1000	0.22	13	0	0	P122	7min 43sec	8min 10sec	20	10	30	66.6667	0.405465	0	0	0	0
H	1000	0.22	13	0	0	P123	11min 17sec	13min 47sec	21	9	30	70	0.356675	0	0	0	0
H	1000	0.22	13	0	0	P124	12min 50sec	9min 16sec	18	12	30	60	0.510826	0	0	0	0
H	1000	0.22	13	0	0	P125	14min 1sec	12min 22sec	20	10	30	66.6667	0.405465	0	0	0	0
H	1000	0.22	13	0	0	P126	8min 12sec	11min 46sec	21	9	30	70	0.356675	0	0	0	0
H	1000	0.22	13	0	0	P127	13min 46sec	11min 12sec	22	8	30	73.3333	0.310155	0	0	0	0
H	1000	0.22	13	0	0	P130	6min 52sec	12min 51sec	19	11	30	63.3333	0.456758	0	0	0	0
H	1000	0.22	13	35	0.35	P132	14min 27sec	18min 13sec	17	13	30	56.6667	0.567984	0.35	0	0	0
H	1000	0.22	13	35	0.35	P133	17min 10sec	15min 38sec	19	11	30	63.3333	0.456758	0.35	0	0	0
H	1000	0.22	13	35	0.35	P134	15min	14min 59sec	18	12	30	60	0.510826	0.35	0	0	0
H	1000	0.22	13	35	0.35	P137	10min 56sec	11min 37sec	19	11	30	63.3333	0.456758	0.35	0	0	0
H	1000	0.22	13	35	0.35	P138	7min 19sec	14min 55sec	20	10	30	66.6667	0.405465	0.35	0	0	0
H	1000	0.22	13	35	0.35	P139	7min 42sec	14min 16sec	18	12	30	60	0.510826	0.35	0	0	0
H	1000	0.22	13	35	0.35	P140	8min 55sec	19min 17sec	17	13	30	56.6667	0.567984	0.35	0	0	0
H	1000	0.22	13	35	0.35	P141	9min 11sec	9min 31sec	17	13	30	56.6667	0.567984	0.35	0	0	0
H	1000	0.22	13	35	0.35	P142	11min 31sec	12min 25sec	17	13	30	56.6667	0.567984	0.35	0	0	0
H	1000	0.22	13	35	0.35	P143	8min 19sec	7min 12sec	18	12	30	60	0.510826	0.35	0	0	0
H	1000	0.22	13	35	0.35	P144	7min 57sec	8min 1sec	16	14	30	53.3333	0.628609	0.35	0	0	0
H	1000	0.22	13	35	0.35	P145	12min 48sec	9min 2sec	21	9	30	70	0.356675	0.35	0	0	0
H	1000	0.22	13	35	0.35	P146	11min 21sec	13min 25sec	15	15	30	50	0.693147	0.35	0	0	0
H	1000	0.22	13	50	0.5	P148	17min 3sec	15min 24sec	14	16	30	46.6667	0.76214	0.5	0	0	0
H	1000	0.22	13	50	0.5	P149	14min	10min 39sec	12	18	30	40	0.916291	0.5	0	0	0
H	1000	0.22	13	50	0.5	P150	7min 15sec	8min 9sec	11	19	30	36.6667	1.0033	0.5	0	0	0
H	1000	0.22	13	50	0.5	P151	12min 30sec	14min 50sec	12	18	30	40	0.916291	0.5	0	0	0
H	1000	0.22	13	50	0.5	P153	8min 40sec	6min 46sec	21	9	30	70	0.356675	0.5	0	0	0
H	1000	0.22	13	50	0.5	P154	13min 52sec	12min 18sec	22	8	30	73.3333	0.310155	0.5	0	0	0
H	1000	0.22	13	50	0.5	P155	11min 55sec	11min 5sec	16	14	30	53.3333	0.628609	0.5	0	0	0
H	1000	0.22	13	50	0.5	P156	13min 19sec	12min 13sec	17	13	30	56.6667	0.567984	0.5	0	0	0
H	1000	0.22	13	50	0.5	P157	9min 4sec	9min	16	14	30	53.3333	0.628609	0.5	0	0	0
H	1000	0.22	13	50	0.5	P158	7min 17sec	7min 47sec	17	13	30	56.6667	0.567984	0.5	0	0	0
H	1000	0.22	13	50	0.5	P159	14min 31sec	12min 18sec	16	14	30	53.3333	0.628609	0.5	0	0	0
H	1000	0.22	13	50	0.5	P160	6min 32sec	7min 14sec	15	15	30	50	0.693147	0.5	0	0	0
H	1000	0.22	13	50	0.5	P161	6min 18sec	7min 33sec	15	15	30	50	0.693147	0.5	0	0	0
H	1000	0.22	13	50	0.5	P162	8min 42sec	7min 24sec	19	11	30	63.3333	0.456758	0.5	0	0	0
H	1000	0.22	13	80	0.8	P163	16min 10sec	15min 25sec	11	19	30	36.6667	1.0033	0.8	0	0	0
H	1000	0.22	13	80	0.8	P164	16min 18sec	15min 53sec	10	20	30	33.3333	1.09861	0.8	0	0	0
H	1000	0.22	13	80	0.8	P166	16min 40sec	17min 9sec	8	22	30	26.6667	1.32176	0.8	0	0	0
H	1000	0.22	13	80	0.8	P167	15min 7sec	17min 47sec	11	19	30	36.6667	1.0033	0.8	0	0	0
H	1000	0.22	13	80	0.8	P168	12min 9sec	16min 54sec	15	15	30	50	0.693147	0.8	0	0	0
H	1000	0.22	13	80	0.8	P169	9min 57sec	14min 36sec	18	12	30	60	0.510826	0.8	0	0	0
H	1000	0.22	13	80	0.8	P170	17min 33sec	18min 15sec	14	16	30	46.6667	0.76214	0.8	0	0	0
H	1000	0.22	13	80	0.8	P171	13min 42sec	16min 29sec	15	15	30	50	0.693147	0.8	0	0	0
H	1000	0.22	13	80	0.8	P172	18min 15sec	17min 30sec	13	17	30	43.3333	0.836248	0.8	0	0	0
H	1000	0.22	13	80	0.8	P174	16min 31sec	16min 3sec	13	17	30	43.3333	0.836248	0.8	0	0	0
H	1000	0.22	13	80	0.8	P175	13min 49sec	18min 15sec	15	15	30	50	0.693147	0.8	0	0	0
H	1000	0.22	13	80	0.8	P176	13min 27sec	13min 42sec	14	16	30	46.6667	0.76214	0.8	0	0	0
H	1000	0.22	13	100	1	P179	16min 21sec	18min 2sec	10	20	30	33.3333	1.09861	1	0	0	0
H	1000	0.22	13	100	1	P180	17min 11sec	16min 54sec	17	13	30	56.6667	0.567984	1	0	0	0
H	1000	0.22	13	100	1	P181	19min 3sec	14min 12sec	9	21	30	30	1.20397	1	0	0	0
H	1000	0.22	13	100	1	P182	14min 44sec	18min 15sec	15	15	30	50	0.693147	1	0	0	0
H	1000	0.22	13	100	1	P183	18min 10sec	12min 33sec	17	13	30	56.6667	0.567984	1	0	0	0
H	1000	0.22	13	100	1	P184	16min 40sec	17min 22sec	14	16	30	46.6667	0.76214	1	0	0	0
H	1000	0.22	13	100	1	P185	8min 7sec	6min 44sec	13	17	30	43.3333	0.836248	1	0	0	0
H	1000	0.22	13	100	1	P186	14min 28sec	9min 57sec	12	18	30	40	0.916291	1	0	0	0
H	1000	0.22	13	100	1	P187	13min 18sec	12min 49sec	10	20	30	33.3333	1.09861	1	0	0	0
H	1000	0.22	13	100	1	P188	7min 22sec	8min 14sec	15	15	30	50	0.693147	1	0	0	0
H	1000	0.22	13	100	1	P189	20min	18min 37sec	14	16	30	46.6667	0.76214	1	0	0	0
H	1000	0.22	13	100	1	P190	8min 19sec	9min 18sec	16	14	30	53.3333	0.628609	1	0	0	0
H	1000	0.22	13	100	1	P191	13min 42sec	12min 29sec	18	12	30	60	0.510826	1	0	0	0
H	1000	0.22	13	100	1	P192	18min 37sec	15min 32sec	12	18	30	40	0.916291	1	0	0	0
H	1000	0.22	13	100	1	P193	9min 2sec	16min 33sec	12	18	30	40	0.916291	1	0	0	0
H	1000	0.22	13	150	1.5	P195	10min 16sec	9min 14sec	10	20	30	33.3333	1.09861	1.5	0	0	0
H	1000	0.22	13	150	1.5	P196	6min 39sec	10min 20sec	10	20	30	33.3333	1.09861	1.5	0	0	0
H	1000	0.22	13	150	1.5	P197	14min 22sec	12min 27sec	11	19	30	36.6667	1.0033	1.5	0	0	0
H	1000	0.22	13	150	1.5	P198	12min 49sec	13min 8sec	17	13	30	56.6667	0.567984	1.5	0	0	0
H	1000	0.22	13	150	1.5	P199	16min 23sec	16min 40sec	14	16	30	46.6667	0.76214	1.5	0	0	0
H	1000	0.22	13	150	1.5	P200	15min 51sec	17min 22sec	20	10	30	66.6667	0.405465	1.5	0	0	0
H	1000	0.22	13	150	1.5	P201	11min 9sec	10min 36sec	20	10	30	66.6667	0.405465	1.5	0	0	0
H	1000	0.22	13	150	1.5	P202	9min 49sec	9min 24sec	18	12	30	60	0.510826	1.5	0	0	0
H	1000	0.22	13	150	1.5	P205	12min 20sec	12min 31sec	21	9	30	70	0.356675	1.5	0	0	0
H	1000	0.22	13	150	1.5	P206	9min 39sec	7min 55sec	18	12	30	60	0.510826	1.5	0	0	0
H	1000	0.22	13	150	1.5	P207	12min 34sec	12min 26sec	14	16	30	46.6667	0.76214	1.5	0	0	0
H	1000	0.22	13	150	1.5	P208	17min 37sec	19min 1sec	10	20	30	33.3333	1.09861	1.5	0	0	0
H	1000	0.22	13	200	2	P216	9min 21sec	6min 43sec	18	12	30	60	0.510826	2	0	0	0
H	1000	0.22	13	200	2	P217	17min 22sec	17min 43sec	20	10	30	66.6667	0.405465	2	0	0	0
H	1000	0.22	13	200	2	P223	13min 31sec	18min 34sec	12	18	30	40	0.916291	2	0	0	0
H	1000	0.22	13	200	2	P225	14min 32sec	20min	16	11	27	59.2593	0.523248	2	0	0	0
C	290	13	1	0	0	C 93	14min 47sec	20min	13	13	26	50	0.693147	0	0	0	0
C	290	13	1	0	0	C 94	12min 32sec	7min 27sec	14	16	30	46.6667	0.76214	0	0	0	0
C	290	13	1	0	0	C 99	17min 34sec	18min 15sec	18	12	30	60	0.510826	0	0	0	0
C	290	13	1	5	0.05	C 101	13min 16sec	5min 41sec	20	10	30	66.6667	0.405465	0	0.05	0	0
C	290	13	1	5	0.05	C 102	11min 23sec	14min 4sec	20	10	30	66.6667	0.405465	0	0.05	0	0
C	290	13	1	5	0.05	C 103	10min 15sec	11min 10sec	21	9	30	70	0.356675	0	0.05	0	0
C	290	13	1	5	0.05	C 104	20min	2min 50sec	28	2	30	93.3333	0.0689929	0	0.05	0	0
C	290	13	1	5	0.05	C 107	20min	6min 6sec	20	10	30	66.6667	0.405465	0	0.05	0	0
C	290	13	1	5	0.05	C 109	17min 19sec	4min 21sec	27	3	30	90	0.105361	0	0.05	0	0
C	290	13	1	10	0.1	C 110	16min 55sec	7min 13sec	18	12	30	60	0.510826	0	0.1	0	0
C	290	13	1	10	0.1	C 111	17min 27sec	7min 48sec	18	12	30	60	0.510826	0	0.1	0	0
C	290	13	1	10	0.1	C 113	20min	7min	18	12	30	60	0.510826	0	0.1	0	0
C	290	13	1	10	0.1	C 114	15min 30sec	14min 51sec	17	13	30	56.6667	0.567984	0	0.1	0	0
C	290	13	1	10	0.1	C 117	12min 34sec	14min 7sec	17	13	30	56.6667	0.567984	0	0.1	0	0
C	290	13	1	10	0.1	C 119	14min 20sec	13min 33sec	16	14	30	53.3333	0.628609	0	0.1	0	0
C	290	13	1	35	0.35	C 120	12min 30sec	7min 49sec	21	9	30	70	0.356675	0	0.35	0	0
C	290	13	1	35	0.35	C 121	9min 32sec	9min 2sec	22	8	30	73.3333	0.310155	0	0.35	0	0
C	290	13	1	35	0.35	C 122	20min	14min 37sec	16	14	30	53.3333	0.628609	0	0.35	0	0
C	290	13	1	35	0.35	C 123	8min 21sec	19min 50sec	16	14	30	53.3333	0.628609	0	0.35	0	0
C	290	13	1	35	0.35	C 124	16min 41sec	9min 35sec	19	11	30	63.3333	0.456758	0	0.35	0	0
C	290	13	1	35	0.35	C 128	4min 24sec	19min 58sec	19	11	30	63.3333	0.456758	0	0.35	0	0
C	290	13	1	50	0.5	C 130	6min 33sec	8min 36sec	17	13	30	56.6667	0.567984	0	0.5	0	0
C	290	13	1	50	0.5	C 131	11min 21sec	12min 3sec	17	13	30	56.6667	0.567984	0	0.5	0	0
C	290	13	1	50	0.5	C 132	5min 21sec	14min 42sec	16	14	30	53.3333	0.628609	0	0.5	0	0
C	290	13	1	50	0.5	C 133	14min 29sec	20min	12	15	27	44.4444	0.81093	0	0.5	0	0
C	290	13	1	50	0.5	C 134	20min	12min 36sec	16	14	30	53.3333	0.628609	0	0.5	0	0
C	290	13	1	80	0.8	C 141	3min 47sec	6min 42sec	24	6	30	80	0.223144	0	0.8	0	0
C	290	13	1	80	0.8	C 146	6min 37sec	5min 50sec	18	12	30	60	0.510826	0	0.8	0	0
C	290	13	1	80	0.8	C 147	20min	14min 9sec	13	17	30	43.3333	0.836248	0	0.8	0	0
C	290	13	1	80	0.8	C 149	12min 45sec	20min	15	14	29	51.7241	0.659246	0	0.8	0	0
C	290	13	1	100	1	C 153	12min 52sec	7min 17sec	21	9	30	70	0.356675	0	1	0	0
C	290	13	1	100	1	C 154	9min 35sec	9min 53sec	19	11	30	63.3333	0.456758	0	1	0	0
C	290	13	1	100	1	C 156	13min 7sec	12min 56sec	8	22	30	26.6667	1.32176	0	1	0	0
C	290	13	1	100	1	C 157	16min 49sec	7min 26sec	11	19	30	36.6667	1.0033	0	1	0	0
C	290	13	1	100	1	C 158	8min 13sec	12min 38sec	20	10	30	66.6667	0.405465	0	1	0	0
C	290	13	1	150	1.5	C 162	18min 12sec	13min 11sec	11	19	30	36.6667	1.0033	0	1.5	0	0
C	290	13	1	150	1.5	C 164	7min 32sec	6min 27sec	13	17	30	43.3333	0.836248	0	1.5	0	0
C	290	13	1	150	1.5	C 165	12min 26sec	6min 50sec	19	11	30	63.3333	0.456758	0	1.5	0	0
C	290	13	1	150	1.5	C 166	12min 58sec	11min 23sec	16	14	30	53.3333	0.628609	0	1.5	0	0
C	290	13	11	0	0	C 91	8min 21sec	7min 40sec	23	7	30	76.6667	0.265703	0	0	0	0
C	290	13	11	0	0	C 92	10min 13sec	8min 27sec	22	8	30	73.3333	0.310155	0	0	0	0
C	290	13	11	0	0	C 93	13min 55sec	11min 15sec	22	8	30	73.3333	0.310155	0	0	0	0
C	290	13	11	0	0	C 94	14min 20sec	9min 30sec	23	7	30	76.6667	0.265703	0	0	0	0
C	290	13	11	0	0	C 95	15min 5sec	13min 51sec	22	8	30	73.3333	0.310155	0	0	0	0
C	290	13	11	0	0	C 98	13min 10sec	6min 52sec	19	11	30	63.3333	0.456758	0	0	0	0
C	290	13	11	5	0.05	C 101	13min 48sec	11min 36sec	19	11	30	63.3333	0.456758	0	0.05	0	0
C	290	13	11	5	0.05	C 102	16min 22sec	12min 22sec	18	12	30	60	0.510826	0	0.05	0	0
C	290	13	11	5	0.05	C 103	14min 31sec	12min 50sec	17	13	30	56.6667	0.567984	0	0.05	0	0
C	290	13	11	5	0.05	C 104	10min 34sec	8min 19sec	16	14	30	53.3333	0.628609	0	0.05	0	0
C	290	13	11	5	0.05	C 107	11min	12min 10sec	19	11	30	63.3333	0.456758	0	0.05	0	0
C	290	13	11	10	0.1	C 110	8min 7sec	9min 10sec	20	10	30	66.6667	0.405465	0	0.1	0	0
C	290	13	11	10	0.1	C 112	16min 27sec	16min 52sec	16	14	30	53.3333	0.628609	0	0.1	0	0
C	290	13	11	10	0.1	C 114	10min 44sec	20min	19	9	28	67.8571	0.387766	0	0.1	0	0
C	290	13	11	10	0.1	C 115	9min 18sec	8min 35sec	20	10	30	66.6667	0.405465	0	0.1	0	0
C	290	13	11	10	0.1	C 116	8min 51sec	9min 24sec	18	12	30	60	0.510826	0	0.1	0	0
C	290	13	11	10	0.1	C 117	9min 2sec	4min 15sec	21	9	30	70	0.356675	0	0.1	0	0
C	290	13	11	10	0.1	C 119	17min 14sec	11min 5sec	19	11	30	63.3333	0.456758	0	0.1	0	0
C	290	13	11	35	0.35	C 120	13min 45sec	13min 36sec	18	12	30	60	0.510826	0	0.35	0	0
C	290	13	11	35	0.35	C 121	8min 25sec	6min 38sec	12	18	30	40	0.916291	0	0.35	0	0
C	290	13	11	35	0.35	C 122	12min 13sec	8min 40sec	15	15	30	50	0.693147	0	0.35	0	0
C	290	13	11	35	0.35	C 123	12min 21sec	5min 57sec	15	15	30	50	0.693147	0	0.35	0	0
C	290	13	11	35	0.35	C 124	9min 32sec	7min 40sec	16	14	30	53.3333	0.628609	0	0.35	0	0
C	290	13	11	35	0.35	C 126	13min 23sec	6min 40sec	17	13	30	56.6667	0.567984	0	0.35	0	0
C	290	13	11	35	0.35	C 127	19min 43sec	12min 7sec	21	9	30	70	0.356675	0	0.35	0	0
C	290	13	11	35	0.35	C 128	10min 9sec	12min 15sec	22	8	30	73.3333	0.310155	0	0.35	0	0
C	290	13	11	50	0.5	C 130	8min 18sec	19min 57sec	19	11	30	63.3333	0.456758	0	0.5	0	0
C	290	13	11	50	0.5	C 131	7min 22sec	6min 41sec	22	8	30	73.3333	0.310155	0	0.5	0	0
C	290	13	11	50	0.5	C 132	8min 29sec	10min 33sec	16	14	30	53.3333	0.628609	0	0.5	0	0
C	290	13	11	50	0.5	C 133	11min 14sec	7min 50sec	22	8	30	73.3333	0.310155	0	0.5	0	0
C	290	13	11	50	0.5	C 136	11min 43sec	9min 3sec	18	12	30	60	0.510826	0	0.5	0	0
C	290	13	11	50	0.5	C 139	11min 3sec	14min 14sec	23	7	30	76.6667	0.265703	0	0.5	0	0
C	290	13	11	80	0.8	C 140	12min 32sec	20min	18	11	29	62.069	0.476924	0	0.8	0	0
C	290	13	11	80	0.8	C 141	8min 50sec	4min 55sec	21	9	30	70	0.356675	0	0.8	0	0
C	290	13	11	80	0.8	C 143	6min 45sec	8min 48sec	22	8	30	73.3333	0.310155	0	0.8	0	0
C	290	13	11	80	0.8	C 144	5min 30sec	6min 52sec	18	12	30	60	0.510826	0	0.8	0	0
C	290	13	11	80	0.8	C 145	16min 10sec	20min	18	8	26	69.2308	0.367725	0	0.8	0	0
C	290	13	11	80	0.8	C 146	9min 31sec	6min 23sec	23	7	30	76.6667	0.265703	0	0.8	0	0
C	290	13	11	80	0.8	C 148	10min 5sec	20min	18	8	26	69.2308	0.367725	0	0.8	0	0
C	290	13	11	100	1	C 152	12min 56sec	18min 25sec	15	15	30	50	0.693147	0	1	0	0
C	290	13	11	100	1	C 153	10min 48sec	10min 48sec	12	18	30	40	0.916291	0	1	0	0
C	290	13	11	100	1	C 154	17min 4sec	9min 33sec	17	13	30	56.6667	0.567984	0	1	0	0
C	290	13	11	100	1	C 157	11min 12sec	13min 3sec	22	8	30	73.3333	0.310155	0	1	0	0
C	290	13	11	100	1	C 158	8min 55sec	10min 18sec	23	7	30	76.6667	0.265703	0	1	0	0
C	290	13	11	100	1	C 159	10min 47sec	16min 7sec	18	12	30	60	0.510826	0	1	0	0
C	290	13	11	150	1.5	C 160	20min	11min 18sec	19	11	30	63.3333	0.456758	0	1.5	0	0
C	290	13	11	150	1.5	C 162	15min 10sec	5min 28sec	14	16	30	46.6667	0.76214	0	1.5	0	0
C	290	13	11	150	1.5	C 163	6min 20sec	7min 27sec	14	16	30	46.6667	0.76214	0	1.5	0	0
C	290	13	11	150	1.5	C 164	15min 54sec	9min 15sec	19	11	30	63.3333	0.456758	0	1.5	0	0
C	290	13	11	150	1.5	C 165	16min 23sec	7min 22sec	15	15	30	50	0.693147	0	1.5	0	0
C	290	13	11	150	1.5	C 166	17min 13sec	14min 41sec	17	13	30	56.6667	0.567984	0	1.5	0	0
C	290	13	11	150	1.5	C 167	10min 12sec	16min 26sec	19	11	30	63.3333	0.456758	0	1.5	0	0
C	290	13	11	150	1.5	C 168	13min 12sec	12min 31sec	16	14	30	53.3333	0.628609	0	1.5	0	0
O	600	16	2	0	0	OX351	7min 38sec	19min 59sec	12	18	30	60	0.510826	0	0	0	0
O	600	16	2	0	0	OX352	13min 1sec	9min 50sec	7	23	30	76.6667	0.265703	0	0	0	0
O	600	16	2	0	0	OX353	14min 33sec	12min	5	25	30	83.3333	0.182322	0	0	0	0
O	600	16	2	0	0	OX354	9min 57sec	6min 22sec	15	15	30	50	0.693147	0	0	0	0
O	600	16	2	0	0	OX355	10min 37sec	5min 31sec	13	17	30	56.6667	0.567984	0	0	0	0
O	600	16	2	0	0	OX356	10min 42sec	11min 19sec	15	15	30	50	0.693147	0	0	0	0
O	600	16	2	0	0	OX357	5min 28sec	5min 59sec	16	14	30	46.6667	0.76214	0	0	0	0
O	600	16	2	0	0	OX358	12min 6sec	7min 11sec	5	25	30	83.3333	0.182322	0	0	0	0
O	600	16	2	0	0	OX359	18min 53sec	15min 49sec	8	22	30	73.3333	0.310155	0	0	0	0
O	600	16	2	0.1	0.001	OX360	7min 4sec	17min 35sec	11	19	30	63.3333	0.456758	0	0.001	0	0
O	600	16	2	0.1	0.001	OX361	5min 14sec	4min 26sec	7	23	30	76.6667	0.265703	0	0.001	0	0
O	600	16	2	0.1	0.001	OX362	7min 10sec	5min 52sec	13	17	30	56.6667	0.567984	0	0.001	0	0
O	600	16	2	0.1	0.001	OX363	10min 8sec	17min 23sec	11	19	30	63.3333	0.456758	0	0.001	0	0
O	600	16	2	0.1	0.001	OX364	5min 33sec	5min 8sec	8	22	30	73.3333	0.310155	0	0.001	0	0
O	600	16	2	0.1	0.001	OX365	13min 53sec	15min 42sec	10	20	30	66.6667	0.405465	0	0.001	0	0
O	600	16	2	0.1	0.001	OX366	9min 28sec	10min 23sec	15	15	30	50	0.693147	0	0.001	0	0
O	600	16	2	0.1	0.001	OX367	6min 18sec	9min 24sec	13	17	30	56.6667	0.567984	0	0.001	0	0
O	600	16	2	0.1	0.001	OX368	6min 8sec	15min 42sec	20	10	30	33.3333	1.09861	0	0.001	0	0
O	600	16	2	0.1	0.001	OX369	7min 9sec	6min 27sec	18	12	30	40	0.916291	0	0.001	0	0
O	600	16	2	0.5	0.005	OX370	11min 55sec	5min 39sec	15	15	30	50	0.693147	0	0.005	0	0
O	600	16	2	0.5	0.005	OX371	20min	16min 43sec	20	10	30	33.3333	1.09861	0	0.005	0	0
O	600	16	2	0.5	0.005	OX372	11min 13sec	6min 40sec	12	18	30	60	0.510826	0	0.005	0	0
O	600	16	2	0.5	0.005	OX373	13min 30sec	9min 22sec	14	16	30	53.3333	0.628609	0	0.005	0	0
O	600	16	2	0.5	0.005	OX374	9min 41sec	8min 14sec	13	17	30	56.6667	0.567984	0	0.005	0	0
O	600	16	2	0.5	0.005	OX375	7min 22sec	8min	12	18	30	60	0.510826	0	0.005	0	0
O	600	16	2	0.5	0.005	OX376	7min 44sec	14min 42sec	13	17	30	56.6667	0.567984	0	0.005	0	0
O	600	16	2	0.5	0.005	OX377	11min 12sec	6min 17sec	14	16	30	53.3333	0.628609	0	0.005	0	0
O	600	16	2	1	0.01	OX380	10min 37sec	14min 3sec	16	14	30	46.6667	0.76214	0	0.01	0	0
O	600	16	2	1	0.01	OX381	10min 44sec	20min	14	13	27	48.1481	0.730888	0	0.01	0	0
O	600	16	2	1	0.01	OX382	16min 32sec	18min 14sec	14	16	30	53.3333	0.628609	0	0.01	0	0
O	600	16	2	1	0.01	OX383	17min 55sec	19min 58sec	15	15	30	50	0.693147	0	0.01	0	0
O	600	16	2	1	0.01	OX387	20min	6min 15sec	15	15	30	50	0.693147	0	0.01	0	0
O	600	16	2	1	0.01	OX388	15min 43sec	12min 16sec	15	15	30	50	0.693147	0	0.01	0	0
O	600	16	2	1	0.01	OX389	16min 19sec	17min 20sec	15	15	30	50	0.693147	0	0.01	0	0
O	600	16	2	5	0.05	OX390	6min 58sec	7min 46sec	14	16	30	53.3333	0.628609	0	0.05	0	0
O	600	16	2	5	0.05	OX391	7min 30sec	5min 14sec	16	14	30	46.6667	0.76214	0	0.05	0	0
O	600	16	2	5	0.05	OX392	10min 27sec	10min 5sec	14	16	30	53.3333	0.628609	0	0.05	0	0
O	600	16	2	5	0.05	OX393	11min 18sec	7min 44sec	16	14	30	46.6667	0.76214	0	0.05	0	0
O	600	16	2	5	0.05	OX394	11min 13sec	8min 4sec	5	25	30	83.3333	0.182322	0	0.05	0	0
O	600	16	2	5	0.05	OX395	6min 42sec	4min 31sec	7	23	30	76.6667	0.265703	0	0.05	0	0
O	600	16	2	5	0.05	OX396	8min 20sec	5min 45sec	13	17	30	56.6667	0.567984	0	0.05	0	0
O	600	16	2	5	0.05	OX397	12min 12sec	7min 10sec	16	14	30	46.6667	0.76214	0	0.05	0	0
O	600	16	2	5	0.05	OX398	9min 26sec	8min 17sec	14	16	30	53.3333	0.628609	0	0.05	0	0
O	600	16	2	5	0.05	OX399	5min 6sec	4min 46sec	15	15	30	50	0.693147	0	0.05	0	0
O	600	16	2	10	0.1	OX400	8min 19sec	6min 38sec	11	19	30	63.3333	0.456758	0	0.1	0	0
O	600	16	2	10	0.1	OX401	9min 41sec	9min 36sec	10	20	30	66.6667	0.405465	0	0.1	0	0
O	600	16	2	10	0.1	OX402	7min 11sec	8min 16sec	10	20	30	66.6667	0.405465	0	0.1	0	0
O	600	16	2	10	0.1	OX403	11min	5min 20sec	11	19	30	63.3333	0.456758	0	0.1	0	0
O	600	16	2	10	0.1	OX409	8min 43sec	12min 40sec	19	11	30	36.6667	1.0033	0	0.1	0	0
O	600	16	2	25	0.25	OX410	15min 19sec	19min 4sec	17	13	30	43.3333	0.836248	0	0.25	0	0
O	600	16	2	25	0.25	OX411	17min 54sec	19min 58sec	16	14	30	46.6667	0.76214	0	0.25	0	0
O	600	16	2	25	0.25	OX412	14min	15min 6sec	13	17	30	56.6667	0.567984	0	0.25	0	0
O	600	16	2	25	0.25	OX414	12min 11sec	14min 53sec	17	13	30	43.3333	0.836248	0	0.25	0	0
O	600	16	2	25	0.25	OX416	10min 18sec	7min 11sec	10	20	30	66.6667	0.405465	0	0.25	0	0
O	600	16	2	25	0.25	OX417	10min 21sec	4min 35sec	15	15	30	50	0.693147	0	0.25	0	0
O	600	16	2	25	0.25	OX418	8min 7sec	13min 22sec	17	13	30	43.3333	0.836248	0	0.25	0	0
O	600	16	2	25	0.25	OX419	6min	6min 11sec	14	16	30	53.3333	0.628609	0	0.25	0	0
O	600	16	10	0	0	OX355	6min 20sec	3min 22sec	15	15	30	50	0.693147	0	0	0	0
O	600	16	10	0	0	OX356	9min 46sec	8min 6sec	14	16	30	53.3333	0.628609	0	0	0	0
O	600	16	10	0	0	OX357	6min 16sec	3min	15	15	30	50	0.693147	0	0	0	0
O	600	16	10	0	0	OX359	10min 23sec	11min	12	18	30	60	0.510826	0	0	0	0
O	600	16	10	0.1	0.001	OX360	14min 6sec	11min 29sec	14	16	30	53.3333	0.628609	0	0.001	0	0
O	600	16	10	0.1	0.001	OX361	8min 25sec	4min 40sec	16	14	30	46.6667	0.76214	0	0.001	0	0
O	600	16	10	0.1	0.001	OX362	8min 29sec	4min 6sec	10	20	30	66.6667	0.405465	0	0.001	0	0
O	600	16	10	0.1	0.001	OX367	8min 45sec	9min 15sec	17	13	30	43.3333	0.836248	0	0.001	0	0
O	600	16	10	0.1	0.001	OX368	9min 27sec	9min 32sec	14	16	30	53.3333	0.628609	0	0.001	0	0
O	600	16	10	0.1	0.001	OX369	8min 58sec	6min 20sec	13	17	30	56.6667	0.567984	0	0.001	0	0
O	600	16	10	0.5	0.005	OX370	7min 49sec	9min 22sec	16	14	30	46.6667	0.76214	0	0.005	0	0
O	600	16	10	0.5	0.005	OX373	10min 29sec	5min 22sec	12	18	30	60	0.510826	0	0.005	0	0
O	600	16	10	0.5	0.005	OX374	7min 39sec	6min 59sec	20	10	30	33.3333	1.09861	0	0.005	0	0
O	600	16	10	0.5	0.005	OX375	13min 4sec	9min 31sec	15	15	30	50	0.693147	0	0.005	0	0
O	600	16	10	0.5	0.005	OX376	8min 24sec	5min 28sec	17	13	30	43.3333	0.836248	0	0.005	0	0
O	600	16	10	0.5	0.005	OX377	6min 35sec	5min 17sec	11	19	30	63.3333	0.456758	0	0.005	0	0
O	600	16	10	1	0.01	OX380	6min 31sec	4min 42sec	15	15	30	50	0.693147	0	0.01	0	0
O	600	16	10	1	0.01	OX385	10min 17sec	8min	16	14	30	46.6667	0.76214	0	0.01	0	0
O	600	16	10	1	0.01	OX387	10min 41sec	20min	8	17	25	68	0.385662	0	0.01	0	0
O	600	16	10	1	0.01	OX388	7min 38sec	7min 45sec	14	16	30	53.3333	0.628609	0	0.01	0	0
O	600	16	10	1	0.01	OX389	11min 36sec	7min 55sec	19	11	30	36.6667	1.0033	0	0.01	0	0
O	600	16	10	5	0.05	OX390	6min 32sec	5min 10sec	18	12	30	40	0.916291	0	0.05	0	0
O	600	16	10	5	0.05	OX391	5min 51sec	2min 34sec	11	19	30	63.3333	0.456758	0	0.05	0	0
O	600	16	10	5	0.05	OX392	6min 51sec	7min 36sec	15	15	30	50	0.693147	0	0.05	0	0
O	600	16	10	5	0.05	OX393	10min 5sec	6min 16sec	15	15	30	50	0.693147	0	0.05	0	0
O	600	16	10	5	0.05	OX394	13min 20sec	14min 16sec	19	11	30	36.6667	1.0033	0	0.05	0	0
O	600	16	10	5	0.05	OX396	8min 12sec	7min 16sec	15	15	30	50	0.693147	0	0.05	0	0
O	600	16	10	5	0.05	OX398	8min 12sec	6min 57sec	8	22	30	73.3333	0.310155	0	0.05	0	0
O	600	16	10	5	0.05	OX399	15min 34sec	9min 55sec	14	16	30	53.3333	0.628609	0	0.05	0	0
O	600	16	10	10	0.1	OX400	8min 24sec	7min 6sec	13	17	30	56.6667	0.567984	0	0.1	0	0
O	600	16	10	10	0.1	OX402	7min 3sec	5min 46sec	5	25	30	83.3333	0.182322	0	0.1	0	0
O	600	16	10	10	0.1	OX403	5min 56sec	7min 32sec	11	19	30	63.3333	0.456758	0	0.1	0	0
O	600	16	10	10	0.1	OX405	11min 26sec	9min 50sec	12	18	30	60	0.510826	0	0.1	0	0
O	600	16	10	10	0.1	OX406	9min 32sec	9min 3sec	14	16	30	53.3333	0.628609	0	0.1	0	0
O	600	16	10	10	0.1	OX407	9min 51sec	6min 1sec	13	17	30	56.6667	0.567984	0	0.1	0	0
O	600	16	10	10	0.1	OX408	13min 36sec	11min 50sec	10	20	30	66.6667	0.405465	0	0.1	0	0
O	600	16	10	10	0.1	OX409	9min 54sec	9min 4sec	21	9	30	30	1.20397	0	0.1	0	0
O	600	16	10	25	0.25	OX410	16min 35sec	6min 43sec	17	13	30	43.3333	0.836248	0	0.25	0	0
O	600	16	10	25	0.25	OX412	10min 5sec	12min 57sec	16	14	30	46.6667	0.76214	0	0.25	0	0
O	600	16	10	25	0.25	OX413	5min 32sec	7min 11sec	8	22	30	73.3333	0.310155	0	0.25	0	0
O	600	16	10	25	0.25	OX414	9min 47sec	9min 51sec	12	18	30	60	0.510826	0	0.25	0	0
O	600	16	10	25	0.25	OX415	6min 54sec	8min 30sec	7	23	30	76.6667	0.265703	0	0.25	0	0
O	600	16	10	25	0.25	OX416	7min 10sec	6min 17sec	12	18	30	60	0.510826	0	0.25	0	0
O	600	16	10	25	0.25	OX417	9min 34sec	7min 46sec	18	12	30	40	0.916291	0	0.25	0	0
O	600	16	10	25	0.25	OX418	9min 20sec	6min 29sec	22	8	30	26.6667	1.32176	0	0.25	0	0
O	600	16	10	25	0.25	OX419	3min 40sec	5min 24sec	14	16	30	53.3333	0.628609	0	0.25	0	0
O	1000	14	4	0	0	Ox75	11min 14sec	9min 50sec	22	8	30	73.3333	0.310155	0	0	0	0
O	1000	14	4	0	0	Ox76	13min 36sec	10min 5sec	20	10	30	66.6667	0.405465	0	0	0	0
O	1000	14	4	0	0	Ox77	10min 40sec	8min	23	7	30	76.6667	0.265703	0	0	0	0
O	1000	14	4	0	0	Ox78	8min 15sec	8min 6sec	21	9	30	70	0.356675	0	0	0	0
O	1000	14	4	0	0	Ox79	8min 28sec	8min 12sec	24	6	30	80	0.223144	0	0	0	0
O	1000	14	4	0	0	Ox80	9min 21sec	9min 42sec	19	11	30	63.3333	0.456758	0	0	0	0
O	1000	14	4	0	0	Ox81	7min 11sec	7min 46sec	21	9	30	70	0.356675	0	0	0	0
O	1000	14	4	0	0	Ox82	10min 51sec	9min 13sec	22	8	30	73.3333	0.310155	0	0	0	0
O	1000	14	4	0	0	Ox83	10min 10sec	7min 48sec	19	11	30	63.3333	0.456758	0	0	0	0
O	1000	14	4	0	0	Ox84	10min 38sec	10min 15sec	23	7	30	76.6667	0.265703	0	0	0	0
O	1000	14	4	0	0	Ox85	13min 4sec	11min 34sec	21	9	30	70	0.356675	0	0	0	0
O	1000	14	4	0	0	Ox86	8min 42sec	10min 27sec	18	12	30	60	0.510826	0	0	0	0
O	1000	14	4	5	0.05	COMB13	12min 6 sec	10min 44sec	23	7	30	76.6667	0.265703	0	0.05	0	0
O	1000	14	4	5	0.05	COMB14	8min 19sec	15min 44 sec	20	10	30	66.6667	0.405465	0	0.05	0	0
O	1000	14	4	5	0.05	COMB16	13min 27 sec	14min 59sec	12	18	30	40	0.916291	0	0.05	0	0
O	1000	14	4	5	0.05	COMB17	16min 33 sec	14min 23sec	15	15	30	50	0.693147	0	0.05	0	0
O	1000	14	4	5	0.05	COMB18	13min 20 sec	11min 20sec	17	13	30	56.6667	0.567984	0	0.05	0	0
O	1000	14	4	5	0.05	COMB20	10muin 14 sec	17min 43sec	15	15	30	50	0.693147	0	0.05	0	0
O	1000	14	4	10	0.1	Ox87	14min	17min 12sec	18	12	30	60	0.510826	0	0.1	0	0
O	1000	14	4	10	0.1	Ox89	13min 22sec	20min	13	12	25	52	0.653926	0	0.1	0	0
O	1000	14	4	10	0.1	Ox90	16min 15sec	20min	10	16	26	38.4615	0.955511	0	0.1	0	0
O	1000	14	4	10	0.1	Ox91	12min 47sec	11min 48sec	15	15	30	50	0.693147	0	0.1	0	0
O	1000	14	4	10	0.1	Ox92	12min 57sec	8min 22sec	16	14	30	53.3333	0.628609	0	0.1	0	0
O	1000	14	4	25	0.25	Ox99	18min 22sec	6min 40sec	23	7	30	76.6667	0.265703	0	0.25	0	0
O	1000	14	4	25	0.25	Ox101	15min 9sec	20min	16	10	26	61.5385	0.485508	0	0.25	0	0
O	1000	14	4	25	0.25	Ox102	16min 36sec	17min 46sec	22	8	30	73.3333	0.310155	0	0.25	0	0
O	1000	14	4	25	0.25	Ox105	17min 40sec	18min 50sec	21	9	30	70	0.356675	0	0.25	0	0
O	1000	14	4	25	0.25	Ox106	12min 46sec	16min 15sec	21	9	30	70	0.356675	0	0.25	0	0
O	1000	14	4	50	0.5	Ox107	19min	20min	16	10	26	61.5385	0.485508	0	0.5	0	0
O	1000	14	4	50	0.5	Ox108	16min 12sec	17min 10sec	20	10	30	66.6667	0.405465	0	0.5	0	0
O	1000	14	4	50	0.5	Ox109	20min	20min	10	16	26	38.4615	0.955511	0	0.5	0	0
O	1000	14	4	50	0.5	Ox110	20min	20min	17	10	27	62.963	0.462624	0	0.5	0	0
O	1000	14	4	50	0.5	Ox112	17min 7sec	12min 15sec	23	7	30	76.6667	0.265703	0	0.5	0	0
O	1000	14	4	50	0.5	Ox113	17min 47sec	12min 57sec	22	8	30	73.3333	0.310155	0	0.5	0	0
O	1000	14	4	50	0.5	Ox114	20min	12min 4sec	20	10	30	66.6667	0.405465	0	0.5	0	0
O	1000	14	4	50	0.5	Ox115	20min	13min 46sec	13	17	30	43.3333	0.836248	0	0.5	0	0
O	1000	14	4	100	1	Ox117	16min 30sec	12min 28sec	10	20	30	33.3333	1.09861	0	1	0	0
O	1000	14	4	100	1	Ox118	18min 10sec	10min 33sec	18	12	30	60	0.510826	0	1	0	0
O	1000	14	4	100	1	Ox122	17min 48sec	18min 4sec	12	18	30	40	0.916291	0	1	0	0
O	1000	14	4	100	1	Ox123	17min 9sec	16min 12sec	10	20	30	33.3333	1.09861	0	1	0	0
O	1000	14	4	100	1	Ox124	18min 37sec	12min 50sec	8	22	30	26.6667	1.32176	0	1	0	0
O	1000	14	4	100	1	Ox126	20min	20min	8	20	28	28.5714	1.25276	0	1	0	0
O	1000	14	4	200	2	Ox139	18min 51sec	20min	12	14	26	46.1538	0.77319	0	2	0	0
O	1000	14	4	200	2	Ox141	13min 54sec	20min	10	16	26	38.4615	0.955511	0	2	0	0
O	1000	14	4	200	2	Ox142	15min 9sec	12min19sec	12	18	30	40	0.916291	0	2	0	0
O	1000	14	4	200	2	Ox143	14min 23sec	14min 21sec	14	16	30	46.6667	0.76214	0	2	0	0
O	1000	14	4	200	2	Ox145	18min 47sec	15min 34sec	12	18	30	40	0.916291	0	2	0	0
O	1000	14	12	0	0	Ox76	19min 12 sec	4min 49sec	20	10	30	66.6667	0.405465	0	0	0	0
O	1000	14	12	0	0	Ox77	14min 56sec	20min	21	5	26	80.7692	0.213574	0	0	0	0
O	1000	14	12	0	0	Ox78	20min	9min 41sec	21	9	30	70	0.356675	0	0	0	0
O	1000	14	12	0	0	Ox80	12min 11sec	5min 16sec	17	13	30	56.6667	0.567984	0	0	0	0
O	1000	14	12	0	0	Ox81	20min	17min 55sec	18	12	30	60	0.510826	0	0	0	0
O	1000	14	12	0	0	Ox82	20min	18min	19	11	30	63.3333	0.456758	0	0	0	0
O	1000	14	12	0	0	Ox83	20min	9min 38sec	16	14	30	53.3333	0.628609	0	0	0	0
O	1000	14	12	0	0	Ox84	11min 39sec	4min 41sec	15	15	30	50	0.693147	0	0	0	0
O	1000	14	12	0	0	Ox85	4min 26sec	8min 33sec	20	10	30	66.6667	0.405465	0	0	0	0
O	1000	14	12	0	0	Ox86	6min 22sec	7min 46sec	19	11	30	63.3333	0.456758	0	0	0	0
O	1000	14	12	0	0	Comb 11	7min 54sec	5min 49sec	22	8	30	73.3333	0.310155	0	0	0	0
O	1000	14	12	0	0	Comb 12	12min 44sec	7min 3sec	14	16	30	46.6667	0.76214	0	0	0	0
O	1000	14	12	0	0	Comb 14	11min 14sec	7min 56sec	21	9	30	70	0.356675	0	0	0	0
O	1000	14	12	0	0	Comb 15	16min 50sec	8min 38sec	17	13	30	56.6667	0.567984	0	0	0	0
O	1000	14	12	0	0	Comb 16	13min 18sec	10min 55sec	12	18	30	40	0.916291	0	0	0	0
O	1000	14	12	0	0	Comb 17	5min 32sec	8min 19sec	20	10	30	66.6667	0.405465	0	0	0	0
O	1000	14	12	0	0	Comb 18	8min 37sec	12min 5sec	15	15	30	50	0.693147	0	0	0	0
O	1000	14	12	0	0	Comb 19	9min 29sec	9min 48sec	19	11	30	63.3333	0.456758	0	0	0	0
O	1000	14	12	10	0.1	Ox87	9min 35sec	10min 52sec	20	10	30	66.6667	0.405465	0	0.1	0	0
O	1000	14	12	10	0.1	Ox91	8min 41sec	8min 32sec	20	10	30	66.6667	0.405465	0	0.1	0	0
O	1000	14	12	10	0.1	Ox92	10min 8sec	6min 9sec	18	12	30	60	0.510826	0	0.1	0	0
O	1000	14	12	10	0.1	Ox94	8min 55sec	7min 33sec	19	11	30	63.3333	0.456758	0	0.1	0	0
O	1000	14	12	10	0.1	Ox96	13min 3sec	14min 30sec	14	16	30	46.6667	0.76214	0	0.1	0	0
O	1000	14	12	25	0.25	Ox99	13min 7sec	16min 51sec	20	10	30	66.6667	0.405465	0	0.25	0	0
O	1000	14	12	25	0.25	Ox101	15min 47sec	11min 27sec	17	13	30	56.6667	0.567984	0	0.25	0	0
O	1000	14	12	25	0.25	Ox103	13min 29sec	17min 55sec	28	2	30	93.3333	0.0689929	0	0.25	0	0
O	1000	14	12	25	0.25	Ox105	7min 10sec	8min 15sec	15	15	30	50	0.693147	0	0.25	0	0
O	1000	14	12	25	0.25	Ox106	5min 55sec	11min 47sec	14	16	30	46.6667	0.76214	0	0.25	0	0
O	1000	14	12	50	0.5	Ox110	14min 20sec	14min 48sec	16	14	30	53.3333	0.628609	0	0.5	0	0
O	1000	14	12	50	0.5	Ox111	20min	16min 43sec	22	8	30	73.3333	0.310155	0	0.5	0	0
O	1000	14	12	50	0.5	Ox112	19min 22sec	6min 37sec	18	12	30	60	0.510826	0	0.5	0	0
O	1000	14	12	100	1	Ox117	18min 20sec	10min 14sec	18	12	30	60	0.510826	0	1	0	0
O	1000	14	12	100	1	Ox118	18min 56sec	11min 3sec	17	13	30	56.6667	0.567984	0	1	0	0
O	1000	14	12	100	1	Ox119	7min 45sec	9min 45sec	18	12	30	60	0.510826	0	1	0	0
O	1000	14	12	100	1	Ox121	4min 4sec	14min 53sec	18	12	30	60	0.510826	0	1	0	0
O	1000	14	12	200	2	Ox141	12min 30sec	8min 47sec	16	14	30	53.3333	0.628609	0	2	0	0
O	1000	14	12	200	2	Ox145	20min	18min 19sec	16	14	30	53.3333	0.628609	0	2	0	0
O	1000	14	12	200	2	Ox146	16min 2sec	9min 39sec	20	10	30	66.6667	0.405465	0	2	0	0
Si	380	50	4	0	0	SI650	11min 12sec	10min 56sec	15	15	30	50	0.693147	0	0	0	0
Si	380	50	4	0	0	SI651	20min	19min 3sec	18	12	30	60	0.510826	0	0	0	0
Si	380	50	4	0	0	SI652	20min	2min 28sec	24	6	30	80	0.223144	0	0	0	0
Si	380	50	4	0	0	SI653	16min 38sec	3min 37sec	15	15	30	50	0.693147	0	0	0	0
Si	380	50	4	0	0	SI654	9min	2min 27sec	25	5	30	83.3333	0.182322	0	0	0	0
Si	380	50	4	0	0	SI656	12min 29sec	4min 20sec	19	11	30	63.3333	0.456758	0	0	0	0
Si	380	50	4	0	0	SI657	11min 44sec	12min 3sec	20	10	30	66.6667	0.405465	0	0	0	0
Si	380	50	4	0	0	SI658	13min 14sec	12min 37sec	20	10	30	66.6667	0.405465	0	0	0	0
Si	380	50	4	0	0	SI659	13min 58sec	13min 23sec	22	8	30	73.3333	0.310155	0	0	0	0
Si	380	50	4	0	0	SI660	5min 47sec	5min 51sec	20	10	30	66.6667	0.405465	0	0	0	0
Si	380	50	4	0	0	SI661	4min	3min 25sec	20	10	30	66.6667	0.405465	0	0	0	0
Si	380	50	4	0	0	SI662	8min 6sec	8min 40sec	17	13	30	56.6667	0.567984	0	0	0	0
Si	380	50	4	0	0	SI663	7min 52sec	8min 25sec	16	14	30	53.3333	0.628609	0	0	0	0
Si	380	50	4	0.5	0.005	SI664	12min 59sec	6min 20sec	15	15	30	50	0.693147	0	0	0.005	0
Si	380	50	4	0.5	0.005	SI665	10min 48sec	4min 18sec	22	8	30	73.3333	0.310155	0	0	0.005	0
Si	380	50	4	0.5	0.005	SI668	11min 10sec	4min 29sec	16	14	30	53.3333	0.628609	0	0	0.005	0
Si	380	50	4	0.5	0.005	SI669	11min 13sec	5min 2sec	14	16	30	46.6667	0.76214	0	0	0.005	0
Si	380	50	4	0.5	0.005	SI670	13min 47sec	14min 4sec	20	10	30	66.6667	0.405465	0	0	0.005	0
Si	380	50	4	0.5	0.005	SI671	5min 59sec	8min 39sec	16	14	30	53.3333	0.628609	0	0	0.005	0
Si	380	50	4	0.5	0.005	SI672	6min	7min 15sec	18	12	30	60	0.510826	0	0	0.005	0
Si	380	50	4	0.5	0.005	SI673	4min 51sec	5min 40sec	13	17	30	43.3333	0.836248	0	0	0.005	0
Si	380	50	4	1	0.01	SI674	14min 9sec	12min 32sec	16	14	30	53.3333	0.628609	0	0	0.01	0
Si	380	50	4	1	0.01	SI675	14min 33sec	12min 47sec	20	10	30	66.6667	0.405465	0	0	0.01	0
Si	380	50	4	1	0.01	SI676	11min 16sec	2min 29sec	19	11	30	63.3333	0.456758	0	0	0.01	0
Si	380	50	4	1	0.01	SI677	11min 23sec	6min 41sec	18	12	30	60	0.510826	0	0	0.01	0
Si	380	50	4	1	0.01	SI679	13min 18sec	4min 39sec	22	8	30	73.3333	0.310155	0	0	0.01	0
Si	380	50	4	1	0.01	SI680	4min 45sec	5min 36sec	15	15	30	50	0.693147	0	0	0.01	0
Si	380	50	4	1	0.01	SI681	18min 11sec	10min 9sec	17	13	30	56.6667	0.567984	0	0	0.01	0
Si	380	50	4	1	0.01	SI682	10min 46sec	2min 44sec	19	11	30	63.3333	0.456758	0	0	0.01	0
Si	380	50	4	1	0.01	SI683	12min 50sec	5min 4sec	23	7	30	76.6667	0.265703	0	0	0.01	0
Si	380	50	4	1	0.01	SI684	11min 44sec	2min 53sec	27	3	30	90	0.105361	0	0	0.01	0
Si	380	50	4	1	0.01	SI685	15min 33sec	5min 17sec	17	13	30	56.6667	0.567984	0	0	0.01	0
Si	380	50	4	5	0.05	SI686	12min 56sec	11min 9sec	17	13	30	56.6667	0.567984	0	0	0.05	0
Si	380	50	4	5	0.05	SI687	8min 28sec	7min 45sec	19	11	30	63.3333	0.456758	0	0	0.05	0
Si	380	50	4	5	0.05	SI689	12min 5sec	3min 25sec	23	7	30	76.6667	0.265703	0	0	0.05	0
Si	380	50	4	5	0.05	SI690	11min 37sec	6min 18sec	19	11	30	63.3333	0.456758	0	0	0.05	0
Si	380	50	4	5	0.05	SI691	11min 39sec	4min 5sec	11	19	30	36.6667	1.0033	0	0	0.05	0
Si	380	50	4	5	0.05	SI692	12min 28sec	4min 16sec	18	12	30	60	0.510826	0	0	0.05	0
Si	380	50	4	5	0.05	SI693	6min 30sec	4min 4sec	17	13	30	56.6667	0.567984	0	0	0.05	0
Si	380	50	4	5	0.05	SI694	4min 12sec	3min 13sec	16	14	30	53.3333	0.628609	0	0	0.05	0
Si	380	50	4	5	0.05	SI695	17min 33sec	9min 13sec	20	10	30	66.6667	0.405465	0	0	0.05	0
Si	380	50	4	10	0.1	SI698	5min 36sec	3min 20sec	15	15	30	50	0.693147	0	0	0.1	0
Si	380	50	4	10	0.1	SI699	6min 21sec	5min 12sec	20	10	30	66.6667	0.405465	0	0	0.1	0
Si	380	50	4	10	0.1	SI700	16min 19sec	12min 15sec	22	8	30	73.3333	0.310155	0	0	0.1	0
Si	380	50	4	10	0.1	SI701	13min 27sec	11min 24sec	19	11	30	63.3333	0.456758	0	0	0.1	0
Si	380	50	4	10	0.1	SI702	9min 22sec	11min 7sec	17	13	30	56.6667	0.567984	0	0	0.1	0
Si	380	50	4	10	0.1	SI703	18min 49sec	18min 4sec	13	17	30	43.3333	0.836248	0	0	0.1	0
Si	380	50	4	10	0.1	SI704	20min	20min	13	16	29	44.8276	0.802346	0	0	0.1	0
Si	380	50	4	10	0.1	SI705	20min	20min	10	15	25	40	0.916291	0	0	0.1	0
Si	380	50	4	10	0.1	SI706	7min 23sec	5min 4sec	12	18	30	40	0.916291	0	0	0.1	0
Si	380	50	4	35	0.35	SI708	13min 1sec	5min 50sec	16	14	30	53.3333	0.628609	0	0	0.35	0
Si	380	50	4	35	0.35	SI709	16min 4sec	14min 39sec	10	20	30	33.3333	1.09861	0	0	0.35	0
Si	380	50	4	35	0.35	SI710	12min 51sec	10min 40sec	12	18	30	40	0.916291	0	0	0.35	0
Si	380	50	4	35	0.35	SI711	8min 19sec	5min 9sec	19	11	30	63.3333	0.456758	0	0	0.35	0
Si	380	50	4	35	0.35	SI712	6min 26sec	7min 32sec	11	19	30	36.6667	1.0033	0	0	0.35	0
Si	380	50	4	35	0.35	SI713	5min 47sec	3min 11sec	20	10	30	66.6667	0.405465	0	0	0.35	0
Si	380	50	4	35	0.35	SI715	8min 33sec	8min 16sec	10	20	30	33.3333	1.09861	0	0	0.35	0
Si	380	50	4	35	0.35	SI716	8min 45sec	5min 22sec	16	14	30	53.3333	0.628609	0	0	0.35	0
Si	380	50	4	35	0.35	SI717	15min 33sec	17min 53sec	14	16	30	46.6667	0.76214	0	0	0.35	0
Si	380	50	4	50	0.5	SI718	20min	7min 34sec	18	12	30	60	0.510826	0	0	0.5	0
Si	380	50	4	50	0.5	SI719	9min 20sec	3min 27sec	27	3	30	90	0.105361	0	0	0.5	0
Si	380	50	4	50	0.5	SI721	7min 45sec	8min 8sec	24	6	30	80	0.223144	0	0	0.5	0
Si	380	50	4	50	0.5	SI722	6min 16sec	4min 12sec	19	11	30	63.3333	0.456758	0	0	0.5	0
Si	380	50	4	50	0.5	SI723	14min 3sec	14min 31sec	28	2	30	93.3333	0.0689929	0	0	0.5	0
Si	380	50	4	50	0.5	SI724	5min 42sec	5min 44sec	16	14	30	53.3333	0.628609	0	0	0.5	0
Si	380	50	4	50	0.5	SI725	5min 27sec	7min 58sec	17	13	30	56.6667	0.567984	0	0	0.5	0
Si	380	50	4	50	0.5	SI726	19min 12sec	18min 46sec	20	10	30	66.6667	0.405465	0	0	0.5	0
Si	380	50	4	50	0.5	SI727	11min 39sec	10min 29sec	20	10	30	66.6667	0.405465	0	0	0.5	0
Si	380	50	4	100	1	SI728	13min 51sec	12min 44sec	12	18	30	40	0.916291	0	0	1	0
Si	380	50	4	100	1	SI729	14min 9sec	20min	19	10	29	65.5172	0.422857	0	0	1	0
Si	380	50	4	100	1	SI730	15min 33sec	3min 10sec	18	12	30	60	0.510826	0	0	1	0
Si	380	50	4	100	1	SI731	9min 56sec	2min 40sec	14	16	30	46.6667	0.76214	0	0	1	0
Si	380	50	4	100	1	SI732	5min 32sec	20min	12	15	27	44.4444	0.81093	0	0	1	0
Si	380	50	4	100	1	SI733	8min 53sec	5min 31sec	21	9	30	70	0.356675	0	0	1	0
Si	380	50	4	100	1	SI735	3min 51sec	4min 39sec	18	12	30	60	0.510826	0	0	1	0
Si	380	50	4	100	1	SI737	11min 52sec	4min 4sec	20	10	30	66.6667	0.405465	0	0	1	0
Si	380	50	10	0	0	SI650	14min 2sec	10min 14sec	22	8	30	73.3333	0.310155	0	0	0	0
Si	380	50	10	0	0	SI651	13min 58sec	11min 35sec	22	8	30	73.3333	0.310155	0	0	0	0
Si	380	50	10	0	0	SI652	11min 16sec	6min 40sec	21	9	30	70	0.356675	0	0	0	0
Si	380	50	10	0	0	SI653	11min 34sec	6min 50sec	18	12	30	60	0.510826	0	0	0	0
Si	380	50	10	0	0	SI654	16min 13sec	9min 27sec	16	14	30	53.3333	0.628609	0	0	0	0
Si	380	50	10	0	0	SI655	13min 10sec	14min 46sec	20	10	30	66.6667	0.405465	0	0	0	0
Si	380	50	10	0	0	SI656	14min 15sec	16min 13sec	20	10	30	66.6667	0.405465	0	0	0	0
Si	380	50	10	0	0	SI661	14min 27sec	19min 59sec	17	13	30	56.6667	0.567984	0	0	0	0
Si	380	50	10	0	0	SI662	10min 12sec	20min	15	12	27	55.5556	0.587787	0	0	0	0
Si	380	50	10	0	0	SI663	19min 2sec	20min	18	11	29	62.069	0.476924	0	0	0	0
Si	380	50	10	0.5	0.005	SI665	8min 47sec	20min	13	13	26	50	0.693147	0	0	0.005	0
Si	380	50	10	0.5	0.005	SI668	13min 7sec	18min 20sec	16	14	30	53.3333	0.628609	0	0	0.005	0
Si	380	50	10	0.5	0.005	SI670	14min 24sec	15min 40sec	16	14	30	53.3333	0.628609	0	0	0.005	0
Si	380	50	10	0.5	0.005	SI671	9min 15sec	20min	16	13	29	55.1724	0.594707	0	0	0.005	0
Si	380	50	10	0.5	0.005	SI672	8min 14sec	13min 14sec	15	15	30	50	0.693147	0	0	0.005	0
Si	380	50	10	1	0.01	SI674	13min 32sec	20min	17	11	28	60.7143	0.498991	0	0	0.01	0
Si	380	50	10	1	0.01	SI676	7min 51sec	8min 48sec	15	15	30	50	0.693147	0	0	0.01	0
Si	380	50	10	1	0.01	SI677	9min 40sec	18min 13sec	18	12	30	60	0.510826	0	0	0.01	0
Si	380	50	10	1	0.01	SI679	13min 40sec	9min 36sec	16	14	30	53.3333	0.628609	0	0	0.01	0
Si	380	50	10	1	0.01	SI681	11min 31sec	10min 51sec	18	13	30	60	0.510826	0	0	0.01	0
Si	380	50	10	1	0.01	SI682	14min 38sec	7min 25sec	17	13	30	56.6667	0.567984	0	0	0.01	0
Si	380	50	10	1	0.01	SI683	13min 23sec	20min	17	11	28	60.7143	0.498991	0	0	0.01	0
Si	380	50	10	1	0.01	SI684	10min 52sec	15min 3sec	19	11	30	63.3333	0.456758	0	0	0.01	0
Si	380	50	10	1	0.01	SI685	9min 48sec	19min 10sec	23	7	30	76.6667	0.265703	0	0	0.01	0
Si	380	50	10	5	0.05	SI686	9min 32sec	10min 29sec	14	16	30	46.6667	0.76214	0	0	0.05	0
Si	380	50	10	5	0.05	SI687	10min 5sec	12min 14sec	13	17	30	43.3333	0.836248	0	0	0.05	0
Si	380	50	10	5	0.05	SI688	9min 15sec	9min 33sec	13	17	30	43.3333	0.836248	0	0	0.05	0
Si	380	50	10	5	0.05	SI689	20min	18min 40sec	14	16	30	46.6667	0.76214	0	0	0.05	0
Si	380	50	10	5	0.05	SI693	13min 43sec	11min 11sec	12	18	30	40	0.916291	0	0	0.05	0
Si	380	50	10	5	0.05	SI694	20min	18min 24sec	12	18	30	40	0.916291	0	0	0.05	0
Si	380	50	10	10	0.1	SI699	13min 48sec	9min 26sec	10	20	30	33.3333	1.09861	0	0	0.1	0
Si	380	50	10	10	0.1	SI700	12min 57sec	12min 23sec	13	17	30	43.3333	0.836248	0	0	0.1	0
Si	380	50	10	10	0.1	SI702	7min 36sec	12min 20sec	12	18	30	40	0.916291	0	0	0.1	0
Si	380	50	10	10	0.1	SI703	15min 19sec	20min	12	17	29	41.3793	0.882389	0	0	0.1	0
Si	380	50	10	10	0.1	SI704	12min 40sec	13min 47sec	15	15	30	50	0.693147	0	0	0.1	0
Si	380	50	10	10	0.1	SI706	11min 58sec	20min	10	15	25	40	0.916291	0	0	0.1	0
Si	380	50	10	35	0.35	SI709	9min 33sec	10min 31sec	14	16	30	46.6667	0.76214	0	0	0.35	0
Si	380	50	10	35	0.35	SI710	11min 41sec	12min 22sec	13	17	30	43.3333	0.836248	0	0	0.35	0
Si	380	50	10	35	0.35	SI711	12min 18sec	13min 19sec	13	17	30	43.3333	0.836248	0	0	0.35	0
Si	380	50	10	35	0.35	SI712	20min	17min 4sec	10	20	30	33.3333	1.09861	0	0	0.35	0
Si	380	50	10	35	0.35	SI713	11min 30sec	12min 4sec	15	15	30	50	0.693147	0	0	0.35	0
Si	380	50	10	35	0.35	SI715	17min 29sec	16min 2sec	8	22	30	26.6667	1.32176	0	0	0.35	0
Si	380	50	10	50	0.5	SI718	11min 52sec	10min 44sec	14	16	30	46.6667	0.76214	0	0	0.5	0
Si	380	50	10	50	0.5	SI719	11min 34sec	12min 36sec	10	20	30	33.3333	1.09861	0	0	0.5	0
Si	380	50	10	50	0.5	SI721	15min 16sec	8min 22sec	11	19	30	36.6667	1.0033	0	0	0.5	0
Si	380	50	10	50	0.5	SI724	7min 49sec	18min 20sec	8	22	30	26.6667	1.32176	0	0	0.5	0
Si	380	50	10	50	0.5	SI726	10min 55sec	20min	12	17	29	41.3793	0.882389	0	0	0.5	0
Si	380	50	10	100	1	SI729	10min 26sec	12min 08sec	12	18	30	40	0.916291	0	0	1	0
Si	380	50	10	100	1	SI730	8min 20sec	12min 36sec	16	14	30	53.3333	0.628609	0	0	1	0
Si	380	50	10	100	1	SI734	20min	18min 15sec	15	15	30	50	0.693147	0	0	1	0
Si	600	44	5	0	0	SI 231	4min 56sec	3min 32sec	19	11	30	63.3333	0.456758	0	0	0	0
Si	600	44	5	0	0	SI 232	8min 51sec	18min 12sec	20	10	30	66.6667	0.405465	0	0	0	0
Si	600	44	5	0	0	SI 233	2min 54sec	5min 28sec	16	14	30	53.3333	0.628609	0	0	0	0
Si	600	44	5	0	0	SI 234	4min 49sec	3min 47sec	20	10	30	66.6667	0.405465	0	0	0	0
Si	600	44	5	0	0	SI 235	8min 15sec	4min 39sec	21	9	30	70	0.356675	0	0	0	0
Si	600	44	5	0	0	SI 236	5min 19sec	4min 15sec	16	14	30	53.3333	0.628609	0	0	0	0
Si	600	44	5	0	0	SI 237	4min 43sec	2min 50sec	18	12	30	60	0.510826	0	0	0	0
Si	600	44	5	0	0	SI 238	9min 16secs	10min 55sec	18	12	30	60	0.510826	0	0	0	0
Si	600	44	5	0	0	SI 239	6min 48sec	4min 35sec	20	10	30	66.6667	0.405465	0	0	0	0
Si	600	44	5	0	0	SI 240	15min 49sec	9min 48sec	19	11	30	63.3333	0.456758	0	0	0	0
Si	600	44	5	10	0.1	SI 241	12min 34sec	11min 13sec	18	12	30	60	0.510826	0	0	0.1	0
Si	600	44	5	10	0.1	SI 242	8min 44sec	13min 53sec	16	14	30	53.3333	0.628609	0	0	0.1	0
Si	600	44	5	10	0.1	SI 243	6min 25sec	4min 18sec	10	20	30	33.3333	1.09861	0	0	0.1	0
Si	600	44	5	10	0.1	SI 244	8min 15sec	12min 10sec	10	20	30	33.3333	1.09861	0	0	0.1	0
Si	600	44	5	10	0.1	SI 245	3min 26sec	7min 11sec	13	17	30	43.3333	0.836248	0	0	0.1	0
Si	600	44	5	10	0.1	SI 246	5min 41sec	7min 13sec	17	13	30	56.6667	0.567984	0	0	0.1	0
Si	600	44	5	10	0.1	SI 247	14min 20sec	7min 19sec	17	13	30	56.6667	0.567984	0	0	0.1	0
Si	600	44	5	10	0.1	SI 248	5min 45sec	4min 29sec	12	18	30	40	0.916291	0	0	0.1	0
Si	600	44	5	10	0.1	SI 249	5min 46sec	5min 2sec	19	11	30	63.3333	0.456758	0	0	0.1	0
Si	600	44	5	10	0.1	SI 250	4min 48sec	5min 43sec	18	12	30	60	0.510826	0	0	0.1	0
Si	600	44	5	25	0.25	SI 251	5min 2sec	9min 23sec	13	17	30	43.3333	0.836248	0	0	0.25	0
Si	600	44	5	25	0.25	SI 252	10min 53sec	16min	17	13	30	56.6667	0.567984	0	0	0.25	0
Si	600	44	5	25	0.25	SI 253	6min 6sec	16min 10sec	15	15	30	50	0.693147	0	0	0.25	0
Si	600	44	5	25	0.25	SI 254	3min	14min 30sec	15	15	30	50	0.693147	0	0	0.25	0
Si	600	44	5	25	0.25	SI 255	4min 35sec	6min 28sec	11	19	30	36.6667	1.0033	0	0	0.25	0
Si	600	44	5	25	0.25	SI 256	5min 24sec	19min 27sec	17	13	30	56.6667	0.567984	0	0	0.25	0
Si	600	44	5	25	0.25	SI 257	5min 25sec	2min 55sec	11	19	30	36.6667	1.0033	0	0	0.25	0
Si	600	44	5	25	0.25	SI 259	3min 39sec	4min 8sec	20	10	30	66.6667	0.405465	0	0	0.25	0
Si	600	44	5	25	0.25	SI 260	3min 49sec	5min 55sec	23	7	30	76.6667	0.265703	0	0	0.25	0
Si	600	44	5	35	0.35	SI 261	9min 17sec	6min 2sec	17	13	30	56.6667	0.567984	0	0	0.35	0
Si	600	44	5	35	0.35	SI 262	2min 16sec	2min 57sec	22	8	30	73.3333	0.310155	0	0	0.35	0
Si	600	44	5	35	0.35	SI 263	9min 23sec	5min 30sec	16	14	30	53.3333	0.628609	0	0	0.35	0
Si	600	44	5	35	0.35	SI 264	7min 37sec	4min 6sec	17	13	30	56.6667	0.567984	0	0	0.35	0
Si	600	44	5	35	0.35	SI 265	5min 46sec	4min 9sec	23	7	30	76.6667	0.265703	0	0	0.35	0
Si	600	44	5	35	0.35	SI 266	3min 34sec	9min 35sec	17	13	30	56.6667	0.567984	0	0	0.35	0
Si	600	44	5	35	0.35	SI 267	5min 38sec	5min 11sec	23	7	30	76.6667	0.265703	0	0	0.35	0
Si	600	44	5	35	0.35	SI 268	4min 58sec	3min 37sec	19	11	30	63.3333	0.456758	0	0	0.35	0
Si	600	44	5	35	0.35	SI 269	8min 14sec	3min 40sec	15	15	30	50	0.693147	0	0	0.35	0
Si	600	44	5	35	0.35	SI 270	5min 18sec	6min 6sec	11	19	30	36.6667	1.0033	0	0	0.35	0
Si	600	44	5	50	0.5	SI 271	7min 19sec	7min 18sec	21	9	30	70	0.356675	0	0	0.5	0
Si	600	44	5	50	0.5	SI 272	4min 31sec	2min 40sec	21	9	30	70	0.356675	0	0	0.5	0
Si	600	44	5	50	0.5	SI 273	14min 57sec	12min 30sec	20	10	30	66.6667	0.405465	0	0	0.5	0
Si	600	44	5	50	0.5	SI 274	3min 25sec	2min 8sec	23	7	30	76.6667	0.265703	0	0	0.5	0
Si	600	44	5	50	0.5	SI 275	8min 56sec	14min 55sec	11	19	30	36.6667	1.0033	0	0	0.5	0
Si	600	44	5	50	0.5	SI 276	2min 49sec	8min 32sec	12	18	30	40	0.916291	0	0	0.5	0
Si	600	44	5	50	0.5	SI 277	11min 40 sec	7min 7sec	15	15	30	50	0.693147	0	0	0.5	0
Si	600	44	5	50	0.5	SI 279	7min 4sec	10min 15sec	22	6	30	73.3333	0.310155	0	0	0.5	0
Si	600	44	5	50	0.5	SI 280	2min 58sec	5min 2sec	20	10	30	66.6667	0.405465	0	0	0.5	0
Si	600	44	5	80	0.8	SI 281	3min 52sec	5min 39sec	17	13	30	56.6667	0.567984	0	0	0.8	0
Si	600	44	5	80	0.8	SI 282	4min 6sec	14min 38sec	15	15	30	50	0.693147	0	0	0.8	0
Si	600	44	5	80	0.8	SI 283	2min 41sec	5min 38sec	18	12	30	60	0.510826	0	0	0.8	0
Si	600	44	5	80	0.8	SI 284	4min 51sec	6min 34sec	16	14	30	53.3333	0.628609	0	0	0.8	0
Si	600	44	5	80	0.8	SI 287	3min 2sec	3min 54sec	18	12	30	60	0.510826	0	0	0.8	0
Si	600	44	5	80	0.8	SI 288	3min 22sec	8min 48sec	16	14	30	53.3333	0.628609	0	0	0.8	0
Si	600	44	5	80	0.8	SI 289	2min 15sec	2min 39sec	20	10	30	66.6667	0.405465	0	0	0.8	0
Si	600	44	5	80	0.8	SI 290	3min 52sec	11min 3sec	21	9	30	70	0.356675	0	0	0.8	0
Si	600	44	5	100	1	SI 291	6min 38sec	7min 2sec	16	14	30	53.3333	0.628609	0	0	1	0
Si	600	44	5	100	1	SI 292	16min 32sec	18min	19	11	30	63.3333	0.456758	0	0	1	0
Si	600	44	5	100	1	SI 293	9min 51sec	6min 36sec	16	14	30	53.3333	0.628609	0	0	1	0
Si	600	44	5	100	1	SI 294	6min 27sec	7min	20	10	30	66.6667	0.405465	0	0	1	0
Si	600	44	5	100	1	SI 295	3min 42sec	5min 19sec	26	4	30	86.6667	0.143101	0	0	1	0
Si	600	44	5	100	1	SI 296	10min 19sec	5min 22sec	13	17	30	43.3333	0.836248	0	0	1	0
Si	600	44	5	100	1	SI 297	3min 3sec	3min 27sec	22	8	30	73.3333	0.310155	0	0	1	0
Si	600	44	5	100	1	SI 299	4min 15sec	5min 40sec	17	13	30	56.6667	0.567984	0	0	1	0
Si	600	44	5	100	1	SI 300	4min 21sec	3min 17sec	22	8	30	73.3333	0.310155	0	0	1	0
Si	600	44	5	150	1.5	SI 301	3min 11sec	6min 12sec	20	10	30	66.6667	0.405465	0	0	1.5	0
Si	600	44	5	150	1.5	SI 302	9min 41sec	19min 59sec	11	19	30	36.6667	1.0033	0	0	1.5	0
Si	600	44	5	150	1.5	SI 303	5min 11sec	2min 32sec	24	6	30	80	0.223144	0	0	1.5	0
Si	600	44	5	150	1.5	SI 305	16min 12sec	2min 41sec	18	12	30	60	0.510826	0	0	1.5	0
Si	600	44	5	150	1.5	SI 306	14min 41sec	20min	18	10	28	64.2857	0.441833	0	0	1.5	0
Si	600	44	5	150	1.5	SI 307	2min 37sec	9min	18	12	30	60	0.510826	0	0	1.5	0
Si	600	44	5	150	1.5	SI 308	5min 55sec	4min 12sec	19	11	30	63.3333	0.456758	0	0	1.5	0
Si	600	44	5	150	1.5	SI 309	4min 49sec	6min 17sec	22	8	30	73.3333	0.310155	0	0	1.5	0
Si	600	44	5	150	1.5	SI 310	5min 48sec	4min 32sec	13	17	30	43.3333	0.836248	0	0	1.5	0
Si	600	44	5	200	2	SI 311	4min 26sec	3min 58sec	15	15	30	50	0.693147	0	0	2	0
Si	600	44	5	200	2	SI 312	4min 36sec	13min 55sec	18	12	30	60	0.510826	0	0	2	0
Si	600	44	5	200	2	SI 313	5min 37sec	15min 23sec	15	15	30	50	0.693147	0	0	2	0
Si	600	44	5	200	2	SI 316	4min 21sec	4min 16sec	15	15	30	50	0.693147	0	0	2	0
Si	600	44	5	200	2	SI 317	4min 19sec	3min 22sec	13	17	30	43.3333	0.836248	0	0	2	0
Si	600	44	5	200	2	SI 318	10min 37sec	6min 31sec	20	10	30	66.6667	0.405465	0	0	2	0
Si	600	44	9	0	0	SI 231	7min 12sec	7min 53sec	21	9	30	70	0.356675	0	0	0	0
Si	600	44	9	0	0	SI 232	6min 36sec	5min 41sec	21	9	30	70	0.356675	0	0	0	0
Si	600	44	9	0	0	SI 233	6 min 40 sec	6min 10sec	21	9	30	70	0.356675	0	0	0	0
Si	600	44	9	0	0	SI 234	5min 29sec	6min 13sec	23	7	30	76.6667	0.265703	0	0	0	0
Si	600	44	9	0	0	SI 235	12min 12sec	11min 21sec	21	9	30	70	0.356675	0	0	0	0
Si	600	44	9	0	0	SI 236	10min 56sec	9min 55sec	22	8	30	73.3333	0.310155	0	0	0	0
Si	600	44	9	0	0	SI 237	5min 24sec	5min 14sec	24	6	30	80	0.223144	0	0	0	0
Si	600	44	9	0	0	SI 238	19min 44sec	16min 22sec	22	8	30	73.3333	0.310155	0	0	0	0
Si	600	44	9	0	0	SI 239	7min 42sec	7min 29sec	24	6	30	80	0.223144	0	0	0	0
Si	600	44	9	0	0	SI 240	10min 20sec	10min 30sec	20	10	30	66.6667	0.405465	0	0	0	0
Si	600	44	9	10	0.1	SI 241	11min 3 sec	13min 34sec	17	13	30	56.6667	0.567984	0	0	0.1	0
Si	600	44	9	10	0.1	SI 242	5min 29sec	3min 50sec	18	12	30	60	0.510826	0	0	0.1	0
Si	600	44	9	10	0.1	SI 243	4min 26sec	3min 17sec	16	14	30	53.3333	0.628609	0	0	0.1	0
Si	600	44	9	10	0.1	SI 244	6min 7sec	14min 3sec	16	14	30	53.3333	0.628609	0	0	0.1	0
Si	600	44	9	10	0.1	SI 245	3min 4sec	7min 52sec	21	9	30	70	0.356675	0	0	0.1	0
Si	600	44	9	10	0.1	SI 246	12min 6sec	8min 43sec	21	9	30	70	0.356675	0	0	0.1	0
Si	600	44	9	10	0.1	SI 247	5min 40sec	7min 34sec	21	9	30	70	0.356675	0	0	0.1	0
Si	600	44	9	10	0.1	SI 249	20min	19min 55sec	13	17	30	43.3333	0.836248	0	0	0.1	0
Si	600	44	9	10	0.1	SI 250	5min 44sec	11min 20sec	16	14	30	53.3333	0.628609	0	0	0.1	0
Si	600	44	9	25	0.25	SI 252	16min 53sec	10min 40sec	14	16	30	46.6667	0.76214	0	0	0.25	0
Si	600	44	9	25	0.25	SI 254	10min 25sec	14min 43sec	14	16	30	46.6667	0.76214	0	0	0.25	0
Si	600	44	9	25	0.25	SI 255	5min 1sec	11min 57sec	19	11	30	63.3333	0.456758	0	0	0.25	0
Si	600	44	9	25	0.25	SI 256	9min 10sec	14min 46sec	16	14	30	53.3333	0.628609	0	0	0.25	0
Si	600	44	9	25	0.25	SI 257	8min 42sec	5min 6sec	19	11	30	63.3333	0.456758	0	0	0.25	0
Si	600	44	9	25	0.25	SI 260	9min 7sec	14min 47sec	20	10	30	66.6667	0.405465	0	0	0.25	0
Si	600	44	9	35	0.35	SI 261	17min 3sec	4min 31sec	18	12	30	60	0.510826	0	0	0.35	0
Si	600	44	9	35	0.35	SI 262	7min 7sec	9min 56sec	15	15	30	50	0.693147	0	0	0.35	0
Si	600	44	9	35	0.35	SI 263	8min 11sec	8min 22sec	16	14	30	53.3333	0.628609	0	0	0.35	0
Si	600	44	9	35	0.35	SI 264	9min 51sec	6min 12sec	17	13	30	56.6667	0.567984	0	0	0.35	0
Si	600	44	9	35	0.35	SI 265	12min 5sec	15min 55sec	18	12	30	60	0.510826	0	0	0.35	0
Si	600	44	9	35	0.35	SI 266	5min 23sec	9min 25sec	18	12	30	60	0.510826	0	0	0.35	0
Si	600	44	9	35	0.35	SI 267	20min	19min 13sec	18	12	30	60	0.510826	0	0	0.35	0
Si	600	44	9	35	0.35	SI 268	20min	19min 29sec	17	13	30	56.6667	0.567984	0	0	0.35	0
Si	600	44	9	35	0.35	SI 269	20min	12min 44sec	17	13	30	56.6667	0.567984	0	0	0.35	0
Si	600	44	9	35	0.35	SI 270	11min 15sec	13min 6sec	21	9	30	70	0.356675	0	0	0.35	0
Si	600	44	9	50	0.5	SI 271	11min 49sec	14min 39sec	14	16	30	46.6667	0.76214	0	0	0.5	0
Si	600	44	9	50	0.5	SI 272	10min 45sec	5min 2sec	15	15	30	50	0.693147	0	0	0.5	0
Si	600	44	9	50	0.5	SI 274	5min 24sec	5min 36sec	14	16	30	46.6667	0.76214	0	0	0.5	0
Si	600	44	9	50	0.5	SI 276	7min 24sec	4min 52sec	20	10	30	66.6667	0.405465	0	0	0.5	0
Si	600	44	9	50	0.5	SI 277	10min 7sec	13min 55sec	18	12	30	60	0.510826	0	0	0.5	0
Si	600	44	9	50	0.5	SI 278	12min 54sec	7min 2sec	20	10	30	66.6667	0.405465	0	0	0.5	0
Si	600	44	9	80	0.8	SI 281	12min 23sec	19min 29sec	17	13	30	56.6667	0.567984	0	0	0.8	0
Si	600	44	9	80	0.8	SI 284	4min 52sec	8min 22sec	15	15	30	50	0.693147	0	0	0.8	0
Si	600	44	9	80	0.8	SI 287	19min 20sec	17min 44sec	14	16	30	46.6667	0.76214	0	0	0.8	0
Si	600	44	9	80	0.8	SI 289	9min 47sec	6min 4sec	15	15	30	50	0.693147	0	0	0.8	0
Si	600	44	9	100	1	SI 293	10min 8sec	11min 36sec	21	9	30	70	0.356675	0	0	1	0
Si	600	44	9	100	1	SI 295	10min 40sec	7min 27sec	12	18	30	40	0.916291	0	0	1	0
Si	600	44	9	100	1	SI 297	16min 25sec	5min 51sec	20	10	30	66.6667	0.405465	0	0	1	0
Si	600	44	9	100	1	SI 299	13min 1sec	12min 12sec	13	17	30	43.3333	0.836248	0	0	1	0
Si	600	44	9	150	1.5	SI 301	15min	6min 50sec	13	17	30	43.3333	0.836248	0	0	1.5	0
Si	600	44	9	150	1.5	SI 302	20min	10min 13sec	15	15	30	50	0.693147	0	0	1.5	0
Si	600	44	9	150	1.5	SI 304	14min 32sec	5min 27sec	20	10	30	66.6667	0.405465	0	0	1.5	0
Si	600	44	9	150	1.5	SI 307	20min	18min 51sec	15	15	30	50	0.693147	0	0	1.5	0
Si	600	44	9	150	1.5	SI 309	6min 45sec	6min 59sec	16	14	30	53.3333	0.628609	0	0	1.5	0
Si	600	44	9	150	1.5	SI 310	10min 58sec	12min 26sec	15	15	30	50	0.693147	0	0	1.5	0
Si	600	44	9	200	2	SI 316	20min	19min 9sec	13	17	30	43.3333	0.836248	0	0	2	0
Si	600	44	9	200	2	SI 317	11min 22sec	10min 28sec	13	17	30	43.3333	0.836248	0	0	2	0
Si	600	44	9	200	2	SI 318	20min	19min 20sec	13	17	30	43.3333	0.836248	0	0	2	0
Si	600	44	9	200	2	SI 320	19min 31sec	7min 42sec	11	19	30	36.6667	1.0033	0	0	2	0
Si	1000	41	4	0	0	SI441	18min 1 sec	10min 48sec	25	5	30	83.3333	0.182322	0	0	0	0
Si	1000	41	4	0	0	SI442	17min 19sec	2min 21sec	22	8	30	73.3333	0.310155	0	0	0	0
Si	1000	41	4	0	0	SI443	15min 12sec	7min 32sec	22	8	30	73.3333	0.310155	0	0	0	0
Si	1000	41	4	0	0	SI444	14min 46sec	10min 55sec	23	7	30	76.6667	0.265703	0	0	0	0
Si	1000	41	4	0	0	SI445	12min 2sec	8min 19sec	21	9	30	70	0.356675	0	0	0	0
Si	1000	41	4	25	0.25	SI446	7min 44sec	7min 3sec	20	10	30	66.6667	0.405465	0	0	0.25	0
Si	1000	41	4	25	0.25	SI447	8min 11sec	6min 27sec	19	11	30	63.3333	0.456758	0	0	0.25	0
Si	1000	41	4	25	0.25	SI449	11min 30sec	8min 20sec	19	11	30	63.3333	0.456758	0	0	0.25	0
Si	1000	41	4	25	0.25	SI450	13min 13sec	16min 18sec	21	9	30	70	0.356675	0	0	0.25	0
Si	1000	41	4	25	0.25	SI451	13min 37sec	4min 48sec	18	12	30	60	0.510826	0	0	0.25	0
Si	1000	41	4	25	0.25	SI453	8min 28sec	5min 52sec	20	10	30	66.6667	0.405465	0	0	0.25	0
Si	1000	41	4	25	0.25	SI454	14min 49sec	11min 4sec	18	12	30	60	0.510826	0	0	0.25	0
Si	1000	41	4	25	0.25	SI455	15min 22sec	13min 26sec	19	11	30	63.3333	0.456758	0	0	0.25	0
Si	1000	41	4	50	0.5	SI456	6min 41sec	3min 6sec	17	13	30	56.6667	0.567984	0	0	0.5	0
Si	1000	41	4	50	0.5	SI457	5min 40sec	7min 7sec	12	18	30	40	0.916291	0	0	0.5	0
Si	1000	41	4	50	0.5	SI458	12min 36sec	4min 14sec	17	13	30	56.6667	0.567984	0	0	0.5	0
Si	1000	41	4	50	0.5	SI459	6min 48sec	4min 3sec	20	10	30	66.6667	0.405465	0	0	0.5	0
Si	1000	41	4	50	0.5	SI460	20min	14min 45sec	19	11	30	63.3333	0.456758	0	0	0.5	0
Si	1000	41	4	50	0.5	SI462	16min 11sec	13min 52sec	15	15	30	50	0.693147	0	0	0.5	0
Si	1000	41	4	50	0.5	SI463	6min 7sec	4min 24sec	16	14	30	53.3333	0.628609	0	0	0.5	0
Si	1000	41	4	50	0.5	SI464	10min 29sec	12min 33sec	14	16	30	46.6667	0.76214	0	0	0.5	0
Si	1000	41	4	50	0.5	SI465	9min 56sec	10min 16sec	16	14	30	53.3333	0.628609	0	0	0.5	0
Si	1000	41	4	80	0.8	SI466	8min 4sec	10min 19sec	22	8	30	73.3333	0.310155	0	0	0.8	0
Si	1000	41	4	80	0.8	SI468	13min 50sec	5min 49sec	16	14	30	53.3333	0.628609	0	0	0.8	0
Si	1000	41	4	80	0.8	SI469	8min 7sec	10min 23sec	13	17	30	43.3333	0.836248	0	0	0.8	0
Si	1000	41	4	80	0.8	SI470	13min 16sec	4min 21sec	18	12	30	60	0.510826	0	0	0.8	0
Si	1000	41	4	80	0.8	SI471	12min 8sec	3min 24sec	20	10	30	66.6667	0.405465	0	0	0.8	0
Si	1000	41	4	80	0.8	SI472	4min 2sec	8min 25sec	18	12	30	60	0.510826	0	0	0.8	0
Si	1000	41	4	80	0.8	SI474	5min 53sec	5min 16sec	17	13	30	56.6667	0.567984	0	0	0.8	0
Si	1000	41	4	80	0.8	SI475	15min 33sec	17min 4sec	18	12	30	60	0.510826	0	0	0.8	0
Si	1000	41	4	100	1	SI476	9min 22sec	11min 15sec	17	13	30	56.6667	0.567984	0	0	1	0
Si	1000	41	4	100	1	SI477	15min 44sec	14min 43sec	16	14	30	53.3333	0.628609	0	0	1	0
Si	1000	41	4	100	1	SI478	10min 15sec	7min 18sec	18	12	30	60	0.510826	0	0	1	0
Si	1000	41	4	100	1	SI479	7min 32sec	4min 35sec	22	8	30	73.3333	0.310155	0	0	1	0
Si	1000	41	4	100	1	SI481	9min 31sec	11min 56sec	15	15	30	50	0.693147	0	0	1	0
Si	1000	41	4	100	1	SI482	9min 47sec	14min 5sec	19	11	30	63.3333	0.456758	0	0	1	0
Si	1000	41	4	100	1	SI483	16min 12sec	20min	15	10	25	60	0.510826	0	0	1	0
Si	1000	41	4	100	1	SI484	10min 55sec	10min 12sec	15	15	30	50	0.693147	0	0	1	0
Si	1000	41	4	100	1	SI485	12min 36sec	13min 46sec	15	15	30	50	0.693147	0	0	1	0
Si	1000	41	4	150	1.5	SI486	9min 59sec	10min 35sec	17	13	30	56.6667	0.567984	0	0	1.5	0
Si	1000	41	4	150	1.5	SI487	20min	7min	18	12	30	60	0.510826	0	0	1.5	0
Si	1000	41	4	150	1.5	SI488	17min 18sec	18min 41sec	18	12	30	60	0.510826	0	0	1.5	0
Si	1000	41	4	150	1.5	SI489	18min 42sec	17min 55sec	16	14	30	53.3333	0.628609	0	0	1.5	0
Si	1000	41	4	150	1.5	SI490	11min 44sec	10min 21sec	14	16	30	46.6667	0.76214	0	0	1.5	0
Si	1000	41	4	150	1.5	SI491	16min 5sec	8min 21sec	16	14	30	53.3333	0.628609	0	0	1.5	0
Si	1000	41	4	150	1.5	SI492	10min 18sec	4min 55sec	19	11	30	63.3333	0.456758	0	0	1.5	0
Si	1000	41	4	150	1.5	SI493	6min 21sec	12min 5sec	18	12	30	60	0.510826	0	0	1.5	0
Si	1000	41	4	200	2	SI495	8min 45sec	10min 32sec	14	16	30	46.6667	0.76214	0	0	2	0
Si	1000	41	4	200	2	SI496	11min 52sec	11min 39sec	15	15	30	50	0.693147	0	0	2	0
Si	1000	41	4	200	2	SI497	13min 3 sec	14min 42sec	18	12	30	60	0.510826	0	0	2	0
Si	1000	41	4	200	2	SI498	13min 46sec	8min 19sec	14	16	30	46.6667	0.76214	0	0	2	0
Si	1000	41	4	200	2	SI499	8min 27sec	4min 47sec	20	10	30	66.6667	0.405465	0	0	2	0
Si	1000	41	4	200	2	SI500	10min 55sec	12min 14sec	16	14	30	53.3333	0.628609	0	0	2	0
Si	1000	41	4	200	2	SI501	12min 39sec	14min 12sec	15	15	30	50	0.693147	0	0	2	0
Si	1000	41	4	200	2	SI502	6min 39sec	5min 54sec	20	10	30	66.6667	0.405465	0	0	2	0
Si	1000	41	4	200	2	SI503	4min 56sec	6min 44sec	17	13	30	56.6667	0.567984	0	0	2	0
Si	1000	41	4	200	2	SI504	9min 51sec	8min 27sec	14	16	30	46.6667	0.76214	0	0	2	0
Si	1000	41	13	0	0	SI441	15min 33sec	18min 31sec	19	11	30	63.3333	0.456758	0	0	0	0
Si	1000	41	13	0	0	SI442	20min	14min 24sec	18	12	30	60	0.510826	0	0	0	0
Si	1000	41	13	0	0	SI443	19min 51sec	13min 58sec	16	14	30	53.3333	0.628609	0	0	0	0
Si	1000	41	13	0	0	SI444	17min 53sec	12min 58sec	20	10	30	66.6667	0.405465	0	0	0	0
Si	1000	41	13	0	0	SI445	6min 17sec	7min 31sec	22	8	30	73.3333	0.310155	0	0	0	0
Si	1000	41	13	25	0.25	SI446	12min 30sec	7min 43sec	20	10	30	66.6667	0.405465	0	0	0.25	0
Si	1000	41	13	25	0.25	SI447	11min 39sec	7min 9sec	21	9	30	70	0.356675	0	0	0.25	0
Si	1000	41	13	25	0.25	SI448	11min 12sec	6min 46sec	20	10	30	66.6667	0.405465	0	0	0.25	0
Si	1000	41	13	25	0.25	SI449	8min 49sec	7min 10sec	23	7	30	76.6667	0.265703	0	0	0.25	0
Si	1000	41	13	25	0.25	SI450	15min 19sec	18min 27sec	17	13	30	56.6667	0.567984	0	0	0.25	0
Si	1000	41	13	25	0.25	SI451	20min	20min	16	9	25	64	0.446287	0	0	0.25	0
Si	1000	41	13	25	0.25	SI452	7min 13sec	11min 10sec	18	12	30	60	0.510826	0	0	0.25	0
Si	1000	41	13	25	0.25	SI453	10min 46sec	5min 22sec	19	11	30	63.3333	0.456758	0	0	0.25	0
Si	1000	41	13	25	0.25	SI454	15min 37sec	13min 22sec	19	11	30	63.3333	0.456758	0	0	0.25	0
Si	1000	41	13	25	0.25	SI455	15min 42sec	11min 27sec	15	15	30	50	0.693147	0	0	0.25	0
Si	1000	41	13	50	0.5	SI456	8min 19sec	6min 55sec	10	20	30	33.3333	1.09861	0	0	0.5	0
Si	1000	41	13	50	0.5	SI457	11min 31sec	7min 18sec	12	18	30	40	0.916291	0	0	0.5	0
Si	1000	41	13	50	0.5	SI458	6min 18sec	7min 34sec	11	19	30	36.6667	1.0033	0	0	0.5	0
Si	1000	41	13	50	0.5	SI461	18min 50sec	15min 40sec	18	12	30	60	0.510826	0	0	0.5	0
Si	1000	41	13	50	0.5	SI462	8min 43sec	12min 47sec	15	15	30	50	0.693147	0	0	0.5	0
Si	1000	41	13	50	0.5	SI464	10min 40sec	9min 4sec	8	22	30	26.6667	1.32176	0	0	0.5	0
Si	1000	41	13	50	0.5	SI465	20min	17min 13sec	13	17	30	43.3333	0.836248	0	0	0.5	0
Si	1000	41	13	80	0.8	SI467	7min 38sec	8min 51sec	12	18	30	40	0.916291	0	0	0.8	0
Si	1000	41	13	80	0.8	SI468	16min 46sec	10min 32sec	15	15	30	50	0.693147	0	0	0.8	0
Si	1000	41	13	80	0.8	SI469	13min 14sec	6min 1sec	16	14	30	53.3333	0.628609	0	0	0.8	0
Si	1000	41	13	80	0.8	SI471	12min 24sec	8min 12sec	15	15	30	50	0.693147	0	0	0.8	0
Si	1000	41	13	80	0.8	SI473	16min 4sec	16min 27sec	22	8	30	73.3333	0.310155	0	0	0.8	0
Si	1000	41	13	80	0.8	SI474	9min 37sec	10min 58sec	16	14	30	53.3333	0.628609	0	0	0.8	0
Si	1000	41	13	100	1	SI476	16min 12sec	10min 55sec	17	13	30	56.6667	0.567984	0	0	1	0
Si	1000	41	13	100	1	SI477	8min 56sec	12min 31sec	15	15	30	50	0.693147	0	0	1	0
Si	1000	41	13	100	1	SI479	6min 19sec	12min 25sec	20	10	30	66.6667	0.405465	0	0	1	0
Si	1000	41	13	100	1	SI483	5min 17sec	11min 45sec	17	13	30	56.6667	0.567984	0	0	1	0
Si	1000	41	13	100	1	SI485	6min 21sec	12min 26sec	15	15	30	50	0.693147	0	0	1	0
Si	1000	41	13	150	1.5	SI488	10min 44sec	16min 12sec	14	16	30	46.6667	0.76214	0	0	1.5	0
Si	1000	41	13	150	1.5	SI489	12min 31sec	14min 2sec	17	13	30	56.6667	0.567984	0	0	1.5	0
Si	1000	41	13	150	1.5	SI490	9min 56sec	9min 12sec	17	13	30	56.6667	0.567984	0	0	1.5	0
Si	1000	41	13	150	1.5	SI492	11min 38sec	5min 54sec	19	11	30	63.3333	0.456758	0	0	1.5	0
Si	1000	41	13	200	2	SI497	11min 57sec	13min 42sec	18	12	30	60	0.510826	0	0	2	0
Si	1000	41	13	200	2	SI499	12min	6min 49sec	16	14	30	53.3333	0.628609	0	0	2	0
Ti	1100	106	7	0	0	Ti160	20min	5min 38sec	25	5	30	83.3333	0.182322	0	0	0	0
Ti	1100	106	7	0	0	Ti161	8min 21sec	3min 59sec	21	9	30	70	0.356675	0	0	0	0
Ti	1100	106	7	0	0	Ti162	9min 48sec	19min 59sec	28	2	30	93.3333	0.0689929	0	0	0	0
Ti	1100	106	7	0	0	Ti164	10min 56sec	6min 31sec	24	6	30	80	0.223144	0	0	0	0
Ti	1100	106	7	0	0	Ti165	7min 23sec	7min 12 sec	23	7	30	76.6667	0.265703	0	0	0	0
Ti	1100	106	7	0	0	Ti166	8min 4sec	7min 55sec	22	8	30	73.3333	0.310155	0	0	0	0
Ti	1100	106	7	0	0	Ti167	7min 52sec	7min 23sec	20	10	30	66.6667	0.405465	0	0	0	0
Ti	1100	106	7	0	0	Ti168	8min 3sec	7min 55sec	22	8	30	73.3333	0.310155	0	0	0	0
Ti	1100	106	7	25	0.25	Ti169	18min	19min 20sec	20	10	30	66.6667	0.405465	0	0	0	0.25
Ti	1100	106	7	25	0.25	Ti170	20min	6min 19sec	15	15	30	50	0.693147	0	0	0	0.25
Ti	1100	106	7	25	0.25	Ti172	12min 43sec	10min 47sec	15	15	30	50	0.693147	0	0	0	0.25
Ti	1100	106	7	25	0.25	Ti173	11min 13sec	14min 20sec	19	11	30	63.3333	0.456758	0	0	0	0.25
Ti	1100	106	7	25	0.25	Ti174	6min 1sec	15min 27sec	23	7	30	76.6667	0.265703	0	0	0	0.25
Ti	1100	106	7	25	0.25	Ti176	13min 26sec	9min 18sec	26	4	30	86.6667	0.143101	0	0	0	0.25
Ti	1100	106	7	25	0.25	Ti178	10min 35sec	18min 23sec	14	16	30	46.6667	0.76214	0	0	0	0.25
Ti	1100	106	7	50	0.5	Ti179	5min 32sec	6min 8sec	24	6	30	80	0.223144	0	0	0	0.5
Ti	1100	106	7	50	0.5	Ti181	11min 44sec	9min 35sec	12	18	30	40	0.916291	0	0	0	0.5
Ti	1100	106	7	50	0.5	Ti182	8min 19sec	6min 43sec	13	17	30	43.3333	0.836248	0	0	0	0.5
Ti	1100	106	7	50	0.5	Ti184	3min 16sec	5min 36sec	17	13	30	56.6667	0.567984	0	0	0	0.5
Ti	1100	106	7	50	0.5	Ti185	20min	20min	13	13	26	50	0.693147	0	0	0	0.5
Ti	1100	106	7	50	0.5	Ti187	15min 38sec	18min	12	18	30	40	0.916291	0	0	0	0.5
Ti	1100	106	7	50	0.5	Ti188	3min 11sec	2min 55sec	24	6	30	80	0.223144	0	0	0	0.5
Ti	1100	106	7	80	0.8	Ti189	4min 20sec	4min 36sec	21	9	30	70	0.356675	0	0	0	0.8
Ti	1100	106	7	80	0.8	80 cGy	16min 42sec	6min 50sec	21	9	30	70	0.356675	0	0	0	0.8
Ti	1100	106	7	80	0.8	80 cGy	7min 56sec	14min 8sec	22	8	30	73.3333	0.310155	0	0	0	0.8
Ti	1100	106	7	80	0.8	80 cGy	5min 16sec	7min 43sec	12	18	30	40	0.916291	0	0	0	0.8
Ti	1100	106	7	80	0.8	80 cGy	4min 31sec	12min 0sec	19	11	30	63.3333	0.456758	0	0	0	0.8
Ti	1100	106	7	80	0.8	80 cGy	13min 37sec	15min 8sec	10	20	30	33.3333	1.09861	0	0	0	0.8
Ti	1100	106	7	80	0.8	80 cGy	5min 19sec	3min 37sec	23	7	30	76.6667	0.265703	0	0	0	0.8
Ti	1100	106	7	80	0.8	80 cGy	5min 16sec	3min 16sec	19	11	30	63.3333	0.456758	0	0	0	0.8
Ti	1100	106	7	100	1	Ti200	9min 54sec	5min 41sec	14	16	30	46.6667	0.76214	0	0	0	1
Ti	1100	106	7	100	1	Ti201	8min 49sec	17min 53sec	20	10	30	66.6667	0.405465	0	0	0	1
Ti	1100	106	7	100	1	Ti203	18min 11sec	19min 3sec	15	15	30	50	0.693147	0	0	0	1
Ti	1100	106	7	100	1	Ti204	7min 47sec	6min 51sec	18	12	30	60	0.510826	0	0	0	1
Ti	1100	106	7	100	1	Ti205	5min 22sec	5min 40sec	15	15	30	50	0.693147	0	0	0	1
Ti	1100	106	7	100	1	Ti206	3min 41sec	4min 15sec	14	16	30	46.6667	0.76214	0	0	0	1
Ti	1100	106	7	100	1	Ti207	15min 13sec	17min 43sec	10	20	30	33.3333	1.09861	0	0	0	1
Ti	1100	106	7	100	1	Ti208	19min 3sec	19min 13sec	14	16	30	46.6667	0.76214	0	0	0	1
Ti	1100	106	17	0	0	Ti160	12 min 55 sec	8 min 50 sec	21	9	30	70	0.356675	0	0	0	0
Ti	1100	106	17	0	0	Ti161	20 min	20 min	16	9	25	64	0.446287	0	0	0	0
Ti	1100	106	17	0	0	Ti163	7 min 50 sec	4 min 39 sec	21	9	30	70	0.356675	0	0	0	0
Ti	1100	106	17	0	0	Ti164	7 min 5 sec	4 min 43 sec	20	10	30	66.6667	0.405465	0	0	0	0
Ti	1100	106	17	0	0	Ti165	7 min 34 sec	20 min	18	9	27	66.6667	0.405465	0	0	0	0
Ti	1100	106	17	0	0	Ti166	7 min 40 sec	3 min 19 sec	28	2	30	93.3333	0.0689929	0	0	0	0
Ti	1100	106	17	0	0	Ti167	8 min 4 sec	3 min 37 sec	17	13	30	56.6667	0.567984	0	0	0	0
Ti	1100	106	17	25	0.25	Ti170	6 min 54 sec	7 min 42 sec	24	6	30	80	0.223144	0	0	0	0.25
Ti	1100	106	17	25	0.25	Ti171	9 min	4 min 58 sec	10	20	30	33.3333	1.09861	0	0	0	0.25
Ti	1100	106	17	25	0.25	Ti173	6 min 6 sec	9 min 31 sec	20	10	30	66.6667	0.405465	0	0	0	0.25
Ti	1100	106	17	25	0.25	Ti174	7 min 35 sec	6 min 21 sec	19	11	30	63.3333	0.456758	0	0	0	0.25
Ti	1100	106	17	50	0.5	Ti179	4 min 56 sec	4 min 30 sec	20	10	30	66.6667	0.405465	0	0	0	0.5
Ti	1100	106	17	50	0.5	Ti181	6 min 38 sec	6 min 27 sec	17	13	30	56.6667	0.567984	0	0	0	0.5
Ti	1100	106	17	50	0.5	Ti182	16 min 28 sec	6 min 32 sec	18	12	30	60	0.510826	0	0	0	0.5
Ti	1100	106	17	50	0.5	Ti183	17 min 4 sec	2 min 38 sec	17	13	30	56.6667	0.567984	0	0	0	0.5
Ti	1100	106	17	50	0.5	Ti184	5 min 41 sec	4 min 28 sec	22	8	30	73.3333	0.310155	0	0	0	0.5
Ti	1100	106	17	50	0.5	Ti188	4 min 13 sec	3 min 21 sec	19	11	30	63.3333	0.456758	0	0	0	0.5
Ti	1100	106	17	80	0.8	Ti190	4 min 2 sec	3 min 42 sec	21	9	30	70	0.356675	0	0	0	0.8
Ti	1100	106	17	80	0.8	Ti192	8 min 12 sec	2 min 38 sec	18	12	30	60	0.510826	0	0	0	0.8
Ti	1100	106	17	80	0.8	Ti193	5 min 33 sec	3 min 7 sec	22	8	30	73.3333	0.310155	0	0	0	0.8
Ti	1100	106	17	80	0.8	Ti194	6 min 17 sec	5 min 43 sec	17	13	30	56.6667	0.567984	0	0	0	0.8
Ti	1100	106	17	80	0.8	Ti195	10 min 33 sec	10 min 11 sec	18	12	30	60	0.510826	0	0	0	0.8
Ti	1100	106	17	80	0.8	Ti196	9 min 12 sec	10 min 3 sec	16	14	30	53.3333	0.628609	0	0	0	0.8
Ti	1100	106	17	80	0.8	Ti198	5 min 49 sec	6 min 29 sec	16	14	30	53.3333	0.628609	0	0	0	0.8
Ti	1100	106	17	100	1	Ti199	11 min 2 sec	10 min 58 sec	14	16	30	46.6667	0.76214	0	0	0	1
Ti	1100	106	17	100	1	Ti200*	14 min 52 sec	12 min 25 sec	16	14	30	53.3333	0.628609	0	0	0	1
Ti	1100	106	17	100	1	Ti206	8 min 13 sec	9 min 6 sec	15	15	30	50	0.693147	0	0	0	1
Ti	1100	106	17	100	1	Ti207	8 min 28 sec	10 min 13 sec	16	14	30	53.3333	0.628609	0	0	0	1
Fe	600	181	3	0	0	Fe304	16min 28sec	20min	11	17	28	39.2857	0.934309	0	0	0	0
Fe	600	181	3	0	0	Fe305	18min 13sec	20min	14	10	25	56	0.579818	0	0	0	0
Fe	600	181	3	0	0	Fe306	20min	20min	10	15	25	40	0.916291	0	0	0	0
Fe	600	181	3	0	0	Fe308	20min	20min	15	13	28	53.5714	0.624154	0	0	0	0
Fe	600	181	3	0	0	Fe309	19min 4sec	20min	16	10	26	61.5385	0.485508	0	0	0	0
Fe	600	181	3	0	0	Fe310	15min 31sec	18min 15sec	17	13	30	56.6667	0.567984	0	0	0	0
Fe	600	181	3	0	0	Fe311	13min 57sec	17min 26sec	19	11	30	63.3333	0.456758	0	0	0	0
Fe	600	181	3	10	0.1	COMB 22	15min	7min 34sec	17	13	30	56.6667	0.567984	0	0	0	0.1
Fe	600	181	3	10	0.1	COMB 25	16min 47sec	7min 17sec	20	10	30	66.6667	0.405465	0	0	0	0.1
Fe	600	181	3	10	0.1	COMB 26	17min 56 sec	13min 56sec	20	10	30	66.6667	0.405465	0	0	0	0.1
Fe	600	181	3	10	0.1	COMB 27	9min 42sec	5min 48sec	14	16	30	46.6667	0.76214	0	0	0	0.1
Fe	600	181	3	10	0.1	COMB 28	16min 28sec	9min 25 sec	18	12	30	60	0.510826	0	0	0	0.1
Fe	600	181	3	10	0.1	COMB 29	14min 20 sec	8min 23sec	17	13	30	56.6667	0.567984	0	0	0	0.1
Fe	600	181	3	10	0.1	COMB 30	10min 53 sec	10min 40sec	19	11	30	63.3333	0.456758	0	0	0	0.1
Fe	600	181	3	25	0.25	Fe312	18min 33sec	20min	15	14	29	51.7241	0.659246	0	0	0	0.25
Fe	600	181	3	25	0.25	Fe315	20min	20min	13	13	26	50	0.693147	0	0	0	0.25
Fe	600	181	3	25	0.25	Fe317	20min	19min 10sec	11	19	30	36.6667	1.0033	0	0	0	0.25
Fe	600	181	3	25	0.25	Fe318	16min 34sec	17min 56sec	16	14	30	53.3333	0.628609	0	0	0	0.25
Fe	600	181	3	25	0.25	Fe319	11min 46sec	14min 49sec	14	16	30	46.6667	0.76214	0	0	0	0.25
Fe	600	181	3	25	0.25	Fe320	19min 5sec	18min 50sec	12	18	30	40	0.916291	0	0	0	0.25
Fe	600	181	3	50	0.5	Fe324	20min	18min 55sec	11	19	30	36.6667	1.0033	0	0	0	0.5
Fe	600	181	3	50	0.5	Fe327	15min 22sec	12min 27sec	13	17	30	43.3333	0.836248	0	0	0	0.5
Fe	600	181	3	50	0.5	Fe329	9min 18sec	11min 28sec	14	16	30	46.6667	0.76214	0	0	0	0.5
Fe	600	181	3	100	1	Fe332	15min 38sec	16min 15sec	14	16	30	46.6667	0.76214	0	0	0	1
Fe	600	181	3	100	1	Fe333	15min 44sec	20min	13	16	29	44.8276	0.802346	0	0	0	1
Fe	600	181	3	100	1	Fe334	14min 12sec	20min	10	17	27	37.037	0.993252	0	0	0	1
Fe	600	181	3	100	1	Fe336	14min 39sec	11min 24sec	12	18	30	40	0.916291	0	0	0	1
Fe	600	181	3	100	1	Fe337	13min 8sec	8min 31sec	15	15	30	50	0.693147	0	0	0	1
Fe	600	181	3	100	1	Fe339	16min 12sec	16min	13	17	30	43.3333	0.836248	0	0	0	1
Fe	600	181	3	100	1	Fe341	6min 55sec	9min 15sec	15	15	30	50	0.693147	0	0	0	1
Fe	600	181	12	0	0	Fe309	20min	18min 45sec	21	9	30	70	0.356675	0	0	0	0
Fe	600	181	12	0	0	Fe310	18min 20sec	13min 53sec	19	11	30	63.3333	0.456758	0	0	0	0
Fe	600	181	12	10	0.1	Comb 25	20min	14min 41sec	12	18	30	40	0.916291	0	0	0	0.1
Fe	600	181	12	25	0.25	Fe317	14min 11sec	14min 37sec	11	19	30	36.6667	1.0033	0	0	0	0.25
Fe	600	181	12	25	0.25	Fe318	20min	16min 21sec	13	17	30	43.3333	0.836248	0	0	0	0.25
Fe	600	181	12	25	0.25	Fe319	20min	17min 21sec	14	16	30	46.6667	0.76214	0	0	0	0.25
Fe	600	181	12	50	0.5	Fe322	20min	18min 27sec	17	13	30	56.6667	0.567984	0	0	0	0.5
Fe	600	181	12	50	0.5	Fe323	15min 37sec	12min 34sec	17	13	30	56.6667	0.567984	0	0	0	0.5
Fe	600	181	12	50	0.5	Fe324	7min 12sec	5min 8sec	14	16	30	46.6667	0.76214	0	0	0	0.5
Fe	600	181	12	50	0.5	Fe325	20min	20min	12	12	25	48	0.733969	0	0	0	0.5
Fe	600	181	12	50	0.5	Fe327	16min 48sec	10min 59sec	17	13	30	56.6667	0.567984	0	0	0	0.5
Fe	600	181	12	50	0.5	Fe330	13min 40sec	13min 34sec	17	13	30	56.6667	0.567984	0	0	0	0.5
